# Supplementary material for: 2,6-Dichloro­benzaldehyde oxime
Source: Acta Crystallogr Sect E Struct Rep Online. 2008 Oct 18;64(Pt 11):o2134. doi: 10.1107/S1600536808033217 (PMC2959647; doi:10.1107/S1600536808033217)
Supplement: Supplementary file 1 [file e-64-o2134-sup1.cif]

##############################################################################
###                                                                        ###
###        Electronic paper (Acta Crystallographica Section E)             ###
###                                                                        ###
##############################################################################
#                                                                            #
# This CIF contains the data in a paper accepted for publication in Acta     #
# Crystallographica Section E. It conforms to the requirements of Notes      #
# for Authors for Section E, and has been peer reviewed under the auspices   #
# of the IUCr Commission on Journals.                                        #
#                                                                            #
# Full details of the Crystallographic Information File format               #
# are given in the paper "The Crystallographic Information File (CIF):       #
# a New Standard Archive File for Crystallography" by S. R. Hall, F. H.      #
# Allen and I. D. Brown [Acta Cryst. (1991), A47, 655-685].                  #
#                                                                            #
# The current version of the core CIF dictionary is obtainable from          #
# ftp://ftp.iucr.org/pub/cif_core.dic. The current version number is 2.4.    #
#                                                                            #
# Software is freely available for graphical display of the structure(s) in  #
# this CIF.  For information consult the CIF home page http://www.iucr.org/  #
# cif/home.html                                                              #
#                                                                            #
# This file may be used for bona fide research purposes within the           #
# scientific community so long as proper attribution is given to the journal # 
# article from which it was obtained.                                        #
#                                                                            #
##############################################################################
                                             
data_global
_audit_creation_method     SHELXL-97
_journal_date_recd_electronic     2008-10-10
_journal_date_accepted     2008-10-13
_journal_name_full     'Acta Crystallographica, Section E'
_journal_year     2008
_journal_volume     64
_journal_issue     11
_journal_page_first     o2134
_journal_page_last     o2134
_journal_paper_category     QO
_journal_coeditor_code     DN2391
_publ_contact_author_name     'Feng-Yu Bao'
_publ_contact_author_address
;
Department of Applied Chemistry, College
of Science, Henan Agricultural University,
Zhengzhou 450002
P.R. China
;
_publ_contact_author_email     bfyu2008@yahoo.com.cn
_publ_contact_author_fax     '?'
_publ_contact_author_phone     '?'
_publ_section_title
;
2,6-Dichlorobenzaldehyde oxime
;
loop_
    _publ_author_name
    _publ_author_address
    'Bao, Feng-Yu'
;
Department of Applied Chemistry,
College of Science, Henan Agricultural University,
Zhengzhou 450002
People's Republic of China
;
data_I
_chemical_name_systematic
;
2,6-Dichlorobenzaldehyde oxime
;
_chemical_name_common     ?
_chemical_formula_moiety     'C7 H5 Cl2 N O'
_chemical_formula_sum     'C7 H5 Cl2 N O'
_chemical_formula_structural     ?
_chemical_formula_analytical     ?
_chemical_formula_iupac     'C7 H5 Cl2 N O'
_chemical_formula_weight     190.02
_chemical_melting_point     ?
_symmetry_cell_setting     'Triclinic'
_symmetry_space_group_name_H-M     'P -1'
_symmetry_space_group_name_Hall     '-P 1'
loop_
    _symmetry_equiv_pos_as_xyz
    'x, y, z'
    '-x, -y, -z'
_cell_length_a     3.80740(10)
_cell_length_b     14.3712(2)
_cell_length_c     14.3835(3)
_cell_angle_alpha     89.1080(10)
_cell_angle_beta     88.5450(10)
_cell_angle_gamma     85.2960(10)
_cell_volume     784.04(3)
_cell_formula_units_Z     4
_cell_measurement_reflns_used     5529
_cell_measurement_theta_min     2.8
_cell_measurement_theta_max     27.4
_cell_measurement_temperature     296(2)
_exptl_crystal_description     block
_exptl_crystal_colour     colourless
_exptl_crystal_size_max     0.26
_exptl_crystal_size_mid     0.24
_exptl_crystal_size_min     0.16
_exptl_crystal_density_diffrn     1.610
_exptl_crystal_density_meas     ?
_exptl_crystal_density_method     'not measured'
_exptl_crystal_F_000     384
_exptl_absorpt_coefficient_mu     0.761
_exptl_absorpt_correction_type     multi-scan
_exptl_absorpt_process_details     '(SADABS; Bruker, 1998)'
_exptl_absorpt_correction_T_min     0.818
_exptl_absorpt_correction_T_max     0.884
_exptl_special_details
;
;
_diffrn_ambient_temperature     296(2)
_diffrn_radiation_type     MoK\a
_diffrn_radiation_wavelength     0.71073
_diffrn_radiation_source     'fine-focus sealed tube'
_diffrn_radiation_monochromator     graphite
_diffrn_measurement_device_type     'Bruker SMART CCD area-detector'
_diffrn_measurement_method     \w
_diffrn_detector_area_resol_mean     ?
_diffrn_reflns_number     11107
_diffrn_reflns_av_R_equivalents     0.0176
_diffrn_reflns_av_sigmaI/netI     0.0162
_diffrn_reflns_theta_min     1.42
_diffrn_reflns_theta_max     26.50
_diffrn_reflns_theta_full     26.50
_diffrn_measured_fraction_theta_max     0.995
_diffrn_measured_fraction_theta_full     0.995
_diffrn_reflns_limit_h_min     -4
_diffrn_reflns_limit_h_max     4
_diffrn_reflns_limit_k_min     -17
_diffrn_reflns_limit_k_max     17
_diffrn_reflns_limit_l_min     -18
_diffrn_reflns_limit_l_max     18
_diffrn_standards_number     ?
_diffrn_standards_interval_count     ?
_diffrn_standards_interval_time     ?
_diffrn_standards_decay_%     ?
loop_
    _diffrn_standard_refln_index_h
    _diffrn_standard_refln_index_k
    _diffrn_standard_refln_index_l
    ? ? ?
_refine_special_details
;
Refinement of <i>F</i>^2^ against ALL reflections. The weighted <i>R</i>-factor
<i>wR</i> and goodness of fit <i>S</i> are based on <i>F</i>^2^, conventional
<i>R</i>-factors <i>R</i> are based on <i>F</i>, with <i>F</i> set to zero for
negative <i>F</i>^2^. The threshold expression of <i>F</i>^2^ >
\s(<i>F</i>^2^) is used only for calculating <i>R</i>-factors(gt) <i>etc</i>.
and is not relevant to the choice of reflections for refinement.
<i>R</i>-factors based on <i>F</i>^2^ are statistically about twice as large
as those based on <i>F</i>, and <i>R</i>- factors based on ALL data will be
even larger.
;
_reflns_number_total     3235
_reflns_number_gt     2809
_reflns_threshold_expression     I>2\s(I)
_refine_ls_structure_factor_coef     Fsqd
_refine_ls_matrix_type     full
_refine_ls_R_factor_all     0.0383
_refine_ls_R_factor_gt     0.0323
_refine_ls_wR_factor_gt     0.0799
_refine_ls_wR_factor_ref     0.0845
_refine_ls_goodness_of_fit_ref     1.055
_refine_ls_restrained_S_all     1.055
_refine_ls_number_reflns     3235
_refine_ls_number_parameters     201
_refine_ls_number_restraints     0
_refine_ls_hydrogen_treatment     constr
_refine_ls_weighting_scheme     calc
_refine_ls_weighting_details
         'calc w=1/[\s^2^(Fo^2^)+(0.0352P)^2^+0.3155P] where P=(Fo^2^+2Fc^2^)/3'
_atom_sites_solution_hydrogens     geom
_atom_sites_solution_primary     direct
_atom_sites_solution_secondary     difmap
_refine_ls_shift/su_max     0.001
_refine_ls_shift/su_mean     0.000
_refine_diff_density_max     0.401
_refine_diff_density_min     -0.308
_refine_ls_extinction_method     none
_refine_ls_extinction_coef     ?
loop_
    _atom_type_symbol
    _atom_type_description
    _atom_type_scat_dispersion_real
    _atom_type_scat_dispersion_imag
    _atom_type_scat_source
    'C' 'C' 0.0033 0.0016
                         'International Tables Vol C Tables 4.2.6.8 and 6.1.1.4'
    'H' 'H' 0.0000 0.0000
                         'International Tables Vol C Tables 4.2.6.8 and 6.1.1.4'
    'N' 'N' 0.0061 0.0033
                         'International Tables Vol C Tables 4.2.6.8 and 6.1.1.4'
    'O' 'O' 0.0106 0.0060
                         'International Tables Vol C Tables 4.2.6.8 and 6.1.1.4'
    'Cl' 'Cl' 0.1484 0.1585
                         'International Tables Vol C Tables 4.2.6.8 and 6.1.1.4'
_computing_data_collection     'SMART (Bruker, 1998)'
_computing_cell_refinement     'SAINT (Bruker, 1998)'
_computing_data_reduction     'SAINT (Bruker, 1998)'
_computing_structure_solution     'SHELXS97 (Sheldrick, 2008)'
_computing_structure_refinement     'SHELXL97 (Sheldrick, 2008)'
_computing_molecular_graphics
;
ORTEPIII (Burnett & Johnson, 1996), ORTEP-3 for Windows (Farrugia,
1997) and
PLATON (Spek, 2003)
;
_computing_publication_material     'SHELXL97 (Sheldrick, 2008)'
loop_
    _atom_site_type_symbol
    _atom_site_label
    _atom_site_fract_x
    _atom_site_fract_y
    _atom_site_fract_z
    _atom_site_U_iso_or_equiv
    _atom_site_adp_type
    _atom_site_calc_flag
    _atom_site_refinement_flags
    _atom_site_occupancy
    _atom_site_disorder_assembly
    _atom_site_disorder_group
    Cl Cl1 0.16981(16) 0.12516(3) 1.04669(4) 0.06328(16) Uani d . 1 . .
    Cl Cl2 -0.28140(15) 0.39071(3) 0.79443(4) 0.05813(16) Uani d . 1 . .
    N N1 -0.0849(4) 0.39836(10) 0.99884(10) 0.0430(3) Uani d . 1 . .
    O O1 -0.2185(4) 0.44211(9) 1.07941(9) 0.0574(4) Uani d . 1 . .
    H H1 -0.1779 0.4973 1.0774 0.086 Uiso calc R 1 . .
    C C1 -0.0441(4) 0.25470(11) 0.91699(11) 0.0371(4) Uani d . 1 . .
    C C2 0.1056(5) 0.16371(12) 0.93282(13) 0.0426(4) Uani d . 1 . .
    C C3 0.2132(6) 0.10360(13) 0.86200(16) 0.0551(5) Uani d . 1 . .
    H H3 0.3128 0.0437 0.8752 0.066 Uiso calc R 1 . .
    C C4 0.1703(7) 0.13390(15) 0.77145(16) 0.0653(6) Uani d . 1 . .
    H H4 0.2431 0.0943 0.7229 0.078 Uiso calc R 1 . .
    C C5 0.0202(6) 0.22243(15) 0.75209(14) 0.0599(5) Uani d . 1 . .
    H H5 -0.0105 0.2422 0.6908 0.072 Uiso calc R 1 . .
    C C6 -0.0839(5) 0.28136(12) 0.82397(13) 0.0434(4) Uani d . 1 . .
    C C7 -0.1573(5) 0.31429(12) 0.99624(12) 0.0416(4) Uani d . 1 . .
    H H7 -0.2847 0.2895 1.0454 0.050 Uiso calc R 1 . .
    Cl Cl3 0.60840(16) 0.62545(3) 0.44764(4) 0.06139(16) Uani d . 1 . .
    Cl Cl4 0.35612(19) 0.88605(4) 0.71520(4) 0.07117(19) Uani d . 1 . .
    N N2 0.4237(4) 0.89871(10) 0.50330(10) 0.0429(3) Uani d . 1 . .
    O O2 0.2629(4) 0.94385(9) 0.42708(9) 0.0538(3) Uani d . 1 . .
    H H2 0.3079 0.9987 0.4256 0.081 Uiso calc R 1 . .
    C C8 0.5024(4) 0.75283(11) 0.58413(11) 0.0384(4) Uani d . 1 . .
    C C9 0.6303(5) 0.66160(12) 0.56212(13) 0.0421(4) Uani d . 1 . .
    C C10 0.7785(5) 0.59945(13) 0.62661(16) 0.0546(5) Uani d . 1 . .
    H H10 0.8605 0.5393 0.6093 0.065 Uiso calc R 1 . .
    C C11 0.8035(6) 0.62748(15) 0.71651(16) 0.0618(6) Uani d . 1 . .
    H H11 0.9070 0.5864 0.7604 0.074 Uiso calc R 1 . .
    C C12 0.6773(6) 0.71567(15) 0.74256(14) 0.0612(6) Uani d . 1 . .
    H H12 0.6931 0.7340 0.8039 0.073 Uiso calc R 1 . .
    C C13 0.5265(5) 0.77725(12) 0.67727(13) 0.0477(4) Uani d . 1 . .
    C C14 0.3507(5) 0.81491(11) 0.51094(12) 0.0406(4) Uani d . 1 . .
    H H14 0.1973 0.7919 0.4693 0.049 Uiso calc R 1 . .
loop_
    _atom_site_aniso_label
    _atom_site_aniso_U_11
    _atom_site_aniso_U_22
    _atom_site_aniso_U_33
    _atom_site_aniso_U_12
    _atom_site_aniso_U_13
    _atom_site_aniso_U_23
    Cl1 0.0848(4) 0.0441(3) 0.0602(3) 0.0013(2) -0.0151(3) 0.0096(2)
    Cl2 0.0817(4) 0.0398(3) 0.0525(3) 0.0009(2) -0.0155(2) 0.0047(2)
    N1 0.0565(9) 0.0348(7) 0.0375(8) -0.0012(6) -0.0006(6) -0.0057(6)
    O1 0.0891(11) 0.0393(7) 0.0429(7) -0.0001(7) 0.0089(7) -0.0099(6)
    C1 0.0395(9) 0.0296(8) 0.0428(9) -0.0062(6) -0.0018(7) -0.0032(7)
    C2 0.0440(10) 0.0329(8) 0.0514(10) -0.0052(7) -0.0040(8) -0.0010(7)
    C3 0.0587(12) 0.0330(9) 0.0729(14) 0.0009(8) 0.0011(10) -0.0095(9)
    C4 0.0859(16) 0.0477(12) 0.0617(13) -0.0014(11) 0.0098(12) -0.0206(10)
    C5 0.0861(16) 0.0497(11) 0.0445(11) -0.0080(10) 0.0018(10) -0.0081(9)
    C6 0.0516(10) 0.0331(8) 0.0462(10) -0.0065(7) -0.0038(8) -0.0026(7)
    C7 0.0480(10) 0.0349(9) 0.0417(9) -0.0035(7) 0.0023(7) 0.0002(7)
    Cl3 0.0811(4) 0.0450(3) 0.0574(3) 0.0006(2) 0.0000(3) -0.0139(2)
    Cl4 0.1140(5) 0.0476(3) 0.0511(3) -0.0031(3) 0.0111(3) -0.0128(2)
    N2 0.0526(9) 0.0351(7) 0.0403(8) -0.0002(6) -0.0031(6) 0.0031(6)
    O2 0.0744(9) 0.0380(7) 0.0486(7) 0.0001(6) -0.0127(7) 0.0071(6)
    C8 0.0419(9) 0.0317(8) 0.0422(9) -0.0069(7) 0.0001(7) 0.0022(7)
    C9 0.0444(10) 0.0337(8) 0.0488(10) -0.0068(7) -0.0008(8) -0.0002(7)
    C10 0.0569(12) 0.0343(9) 0.0728(14) -0.0048(8) -0.0082(10) 0.0080(9)
    C11 0.0744(15) 0.0481(11) 0.0644(13) -0.0124(10) -0.0206(11) 0.0208(10)
    C12 0.0871(16) 0.0552(12) 0.0443(11) -0.0219(11) -0.0113(10) 0.0082(9)
    C13 0.0630(12) 0.0371(9) 0.0441(10) -0.0105(8) 0.0017(8) -0.0001(7)
    C14 0.0451(10) 0.0346(9) 0.0422(9) -0.0027(7) -0.0020(7) -0.0020(7)
_geom_special_details
;
 All esds (except the esd in the dihedral angle between two l.s. planes)
 are estimated using the full covariance matrix.  The cell esds are taken
 into account individually in the estimation of esds in distances, angles
 and torsion angles; correlations between esds in cell parameters are only
 used when they are defined by crystal symmetry.  An approximate (isotropic)
 treatment of cell esds is used for estimating esds involving l.s. planes.
;
loop_
    _geom_bond_atom_site_label_1
    _geom_bond_atom_site_label_2
    _geom_bond_site_symmetry_2
    _geom_bond_distance
    _geom_bond_publ_flag
    Cl1 C2 . 1.7376(19) ?
    Cl2 C6 . 1.7370(18) ?
    N1 C7 . 1.262(2) ?
    N1 O1 . 1.3919(19) ?
    O1 H1 . 0.8200 ?
    C1 C6 . 1.394(2) ?
    C1 C2 . 1.401(2) ?
    C1 C7 . 1.471(2) ?
    C2 C3 . 1.378(3) ?
    C3 C4 . 1.376(3) ?
    C3 H3 . 0.9300 ?
    C4 C5 . 1.379(3) ?
    C4 H4 . 0.9300 ?
    C5 C6 . 1.376(3) ?
    C5 H5 . 0.9300 ?
    C7 H7 . 0.9300 ?
    Cl3 C9 . 1.7403(19) ?
    Cl4 C13 . 1.7336(19) ?
    N2 C14 . 1.261(2) ?
    N2 O2 . 1.3945(18) ?
    O2 H2 . 0.8200 ?
    C8 C13 . 1.397(2) ?
    C8 C9 . 1.399(2) ?
    C8 C14 . 1.468(2) ?
    C9 C10 . 1.377(3) ?
    C10 C11 . 1.368(3) ?
    C10 H10 . 0.9300 ?
    C11 C12 . 1.372(3) ?
    C11 H11 . 0.9300 ?
    C12 C13 . 1.383(3) ?
    C12 H12 . 0.9300 ?
    C14 H14 . 0.9300 ?
loop_
    _geom_angle_atom_site_label_1
    _geom_angle_atom_site_label_2
    _geom_angle_atom_site_label_3
    _geom_angle_site_symmetry_1
    _geom_angle_site_symmetry_3
    _geom_angle
    _geom_angle_publ_flag
    C7 N1 O1 . . 111.93(15) ?
    N1 O1 H1 . . 109.5 ?
    C6 C1 C2 . . 115.78(16) ?
    C6 C1 C7 . . 124.33(15) ?
    C2 C1 C7 . . 119.86(15) ?
    C3 C2 C1 . . 123.02(18) ?
    C3 C2 Cl1 . . 118.10(15) ?
    C1 C2 Cl1 . . 118.86(14) ?
    C4 C3 C2 . . 118.71(18) ?
    C4 C3 H3 . . 120.6 ?
    C2 C3 H3 . . 120.6 ?
    C3 C4 C5 . . 120.56(19) ?
    C3 C4 H4 . . 119.7 ?
    C5 C4 H4 . . 119.7 ?
    C6 C5 C4 . . 119.7(2) ?
    C6 C5 H5 . . 120.2 ?
    C4 C5 H5 . . 120.2 ?
    C5 C6 C1 . . 122.23(17) ?
    C5 C6 Cl2 . . 117.14(15) ?
    C1 C6 Cl2 . . 120.61(13) ?
    N1 C7 C1 . . 121.30(16) ?
    N1 C7 H7 . . 119.4 ?
    C1 C7 H7 . . 119.4 ?
    C14 N2 O2 . . 111.98(15) ?
    N2 O2 H2 . . 109.5 ?
    C13 C8 C9 . . 115.73(16) ?
    C13 C8 C14 . . 124.76(16) ?
    C9 C8 C14 . . 119.50(15) ?
    C10 C9 C8 . . 122.98(18) ?
    C10 C9 Cl3 . . 118.38(15) ?
    C8 C9 Cl3 . . 118.63(14) ?
    C11 C10 C9 . . 119.02(19) ?
    C11 C10 H10 . . 120.5 ?
    C9 C10 H10 . . 120.5 ?
    C10 C11 C12 . . 120.62(19) ?
    C10 C11 H11 . . 119.7 ?
    C12 C11 H11 . . 119.7 ?
    C11 C12 C13 . . 119.8(2) ?
    C11 C12 H12 . . 120.1 ?
    C13 C12 H12 . . 120.1 ?
    C12 C13 C8 . . 121.80(18) ?
    C12 C13 Cl4 . . 117.71(16) ?
    C8 C13 Cl4 . . 120.46(14) ?
    N2 C14 C8 . . 121.45(16) ?
    N2 C14 H14 . . 119.3 ?
    C8 C14 H14 . . 119.3 ?
loop_
    _geom_hbond_atom_site_label_D
    _geom_hbond_atom_site_label_H
    _geom_hbond_atom_site_label_A
    _geom_hbond_site_symmetry_A
    _geom_hbond_distance_DH
    _geom_hbond_distance_HA
    _geom_hbond_distance_DA
    _geom_hbond_angle_DHA
    O1 H1 N1 2_567 0.82 2.14 2.854(2) 145.0
    O2 H2 N2 2_676 0.82 2.15 2.850(2) 143.6
