# Supplementary material for: 2,6-Dichloro­benzaldehyde oxime
Source: Acta Crystallogr Sect E Struct Rep Online. 2008 Oct 18;64(Pt 11):o2134. doi: 10.1107/S1600536808033217 (PMC2959647; doi:10.1107/S1600536808033217)
Supplement: Supplementary file 2 [file e-64-o2134-Isup2.hkl]

# 
# h,k,l, Fc-squared, Fo-squared, sigma(Fo-squared) and status flag 
# 
data_I
_shelx_title ' q16_0m in P-1' 
_shelx_refln_list_code          4 
_shelx_F_calc_maximum      164.98 
_exptl_crystal_F_000       388.00 
_reflns_d_resolution_high  0.7965 
 
loop_ 
 _symmetry_equiv_pos_as_xyz 
 'x, y, z' 
 '-x, -y, -z' 
 
_cell_length_a     3.8074 
_cell_length_b    14.3712 
_cell_length_c    14.3835 
_cell_angle_alpha  89.108 
_cell_angle_beta   88.545 
_cell_angle_gamma  85.296 
 
_shelx_F_squared_multiplier     1.000 
 
loop_ 
 _refln_index_h 
 _refln_index_k 
 _refln_index_l 
 _refln_F_squared_calc 
 _refln_F_squared_meas 
 _refln_F_squared_sigma 
 _refln_observed_status 
   1   0   0      101.42       97.98      2.57 o 
   2   0   0      693.86      623.60      5.97 o 
   3   0   0        0.28       -0.29      0.74 o 
   4   0   0        7.89       15.17      2.31 o 
  -4   1   0       46.54       49.63      3.60 o 
  -3   1   0        9.84       11.85      0.80 o 
  -2   1   0       53.44       58.41      1.53 o 
  -1   1   0        3.81        1.56      0.36 o 
   0   1   0        4.86       -0.43      0.32 o 
   1   1   0       74.28       80.40      1.67 o 
   2   1   0        4.72        2.04      0.78 o 
   3   1   0       29.59       30.08      1.16 o 
   4   1   0       30.29       34.59      1.55 o 
  -4   2   0        4.45        4.04      0.90 o 
  -3   2   0      101.31       97.49      2.37 o 
  -2   2   0      909.22      934.16      8.52 o 
  -1   2   0       32.53       37.42      0.71 o 
   0   2   0     1621.92     1714.25     16.18 o 
   1   2   0      214.63      211.73      4.99 o 
   2   2   0     6506.48     6518.61     51.32 o 
   3   2   0       79.10       76.80      1.52 o 
   4   2   0        0.00       -0.53      0.56 o 
  -4   3   0       11.81       15.97      1.93 o 
  -3   3   0      135.45      133.91      2.21 o 
  -2   3   0      390.63      388.32      3.65 o 
  -1   3   0      542.58      545.72      5.22 o 
   0   3   0        1.42       -0.39      0.26 o 
   1   3   0       39.60       43.30      1.78 o 
   2   3   0      864.20      872.09      7.24 o 
   3   3   0        6.04        3.85      0.58 o 
   4   3   0       13.15       15.57      1.28 o 
  -4   4   0       52.43       60.77      2.89 o 
  -3   4   0       14.37       14.25      0.93 o 
  -2   4   0      403.18      399.36      4.39 o 
  -1   4   0      405.57      396.10      4.06 o 
   0   4   0    12146.40    12291.79    104.89 o 
   1   4   0      175.11      163.32      1.64 o 
   2   4   0     1845.44     1971.50     17.08 o 
   3   4   0       28.11       22.53      1.40 o 
   4   4   0       19.78       18.83      1.38 o 
  -4   5   0       14.09       12.73      1.79 o 
  -3   5   0        7.77       10.76      1.20 o 
  -2   5   0      112.46      130.12      2.03 o 
  -1   5   0     1361.83     1410.66     12.72 o 
   0   5   0        1.83        1.98      0.23 o 
   1   5   0     1099.08     1152.73      7.63 o 
   2   5   0      251.86      256.06      2.51 o 
   3   5   0       88.24       93.27      2.25 o 
   4   5   0        3.18        1.25      0.67 o 
  -4   6   0       56.43       55.49      3.00 o 
  -3   6   0      132.58      133.38      5.19 o 
  -2   6   0      309.67      313.72      3.84 o 
  -1   6   0       15.93       15.77      0.93 o 
   0   6   0     2611.64     2925.51     22.49 o 
   1   6   0      111.71      104.84      1.12 o 
   2   6   0      347.97      323.42      3.04 o 
   3   6   0      162.05      156.16      2.63 o 
   4   6   0       22.32       21.32      1.42 o 
  -4   7   0       27.50       34.59      3.60 o 
  -3   7   0        2.55        1.33      0.71 o 
  -2   7   0      320.74      313.57      3.73 o 
  -1   7   0      320.34      346.59      3.48 o 
   0   7   0       38.13       38.13      0.67 o 
   1   7   0      997.67     1090.31      9.15 o 
   2   7   0        7.60        7.23      0.52 o 
   3   7   0      125.64      115.58      2.41 o 
   4   7   0       73.73       81.80      2.22 o 
  -4   8   0        4.49        7.12      1.61 o 
  -3   8   0        0.14       -0.51      0.59 o 
  -2   8   0        5.87        6.95      1.04 o 
  -1   8   0      216.62      212.37      2.51 o 
   0   8   0     3063.95     3187.27     20.26 o 
   1   8   0       31.25       28.48      0.78 o 
   2   8   0       25.14       21.92      0.87 o 
   3   8   0        2.05        0.77      1.19 o 
   4   8   0       13.19       14.03      1.19 o 
  -3   9   0        3.92        2.06      1.09 o 
  -2   9   0       23.35       24.24      0.99 o 
  -1   9   0      266.84      269.37      3.47 o 
   0   9   0        3.38        4.07      0.29 o 
   1   9   0      727.16      769.52      6.48 o 
   2   9   0       33.53       33.21      1.06 o 
   3   9   0      106.99      104.62      2.28 o 
   4   9   0        7.35        8.60      1.15 o 
  -3  10   0        2.51        2.44      1.41 o 
  -2  10   0       18.66       21.76      1.49 o 
  -1  10   0        1.45        1.58      0.59 o 
   0  10   0      308.40      313.50      2.76 o 
   1  10   0       57.26       58.38      1.16 o 
   2  10   0      376.66      377.33      3.79 o 
   3  10   0       29.47       34.13      1.44 o 
   4  10   0        4.71        4.51      0.94 o 
  -3  11   0        9.22       10.93      2.57 o 
  -2  11   0      132.85      136.82      2.51 o 
  -1  11   0      139.15      137.52      2.86 o 
   0  11   0       20.58       19.14      0.69 o 
   1  11   0       69.66       73.33      1.40 o 
   2  11   0       25.67       26.40      1.25 o 
   3  11   0       76.61       72.42      4.28 o 
   4  11   0        0.30       -0.64      1.41 o 
  -3  12   0       16.91       19.93      2.16 o 
  -2  12   0      130.96      131.39      2.53 o 
  -1  12   0       48.59       46.55      1.73 o 
   0  12   0      677.90      659.20      9.88 o 
   1  12   0        2.74        2.03      0.43 o 
   2  12   0       44.01       48.41      1.22 o 
   3  12   0       26.91       23.62      1.58 o 
  -3  13   0       19.48       20.83      3.09 o 
  -2  13   0       11.29       12.82      1.63 o 
  -1  13   0       67.04       69.69      3.86 o 
   0  13   0        0.05       -0.49      0.53 o 
   1  13   0       78.99       74.90      1.51 o 
   2  13   0        4.57        3.42      0.62 o 
   3  13   0        3.42        3.21      1.24 o 
  -2  14   0        7.38        8.44      1.09 o 
  -1  14   0       17.23       20.57      2.57 o 
   0  14   0      315.37      311.05      5.42 o 
   1  14   0       15.81       16.40      0.85 o 
   2  14   0       82.46       83.12      2.15 o 
   3  14   0       24.71       24.79      1.92 o 
  -2  15   0       76.36       88.56      3.09 o 
  -1  15   0      189.33      197.75      7.46 o 
   0  15   0        2.34        2.57      0.91 o 
   1  15   0        4.59        2.27      0.53 o 
   2  15   0        0.22        0.45      0.62 o 
  -1  16   0       23.39       23.92      2.83 o 
   0  16   0      107.84      102.58      3.44 o 
   1  16   0        0.02       -0.51      0.73 o 
   2  16   0        0.64        1.20      0.64 o 
   0  17   0        2.86        2.91      2.31 o 
   1  17   0       24.10       23.96      1.51 o 
  -1 -17   1        0.01       -0.73      0.71 o 
   0 -17   1        4.34        3.19      1.67 o 
  -2 -16   1       11.78       10.81      0.95 o 
  -1 -16   1      161.58      150.37      2.81 o 
   0 -16   1       54.10       52.72      2.63 o 
   1 -16   1       14.50       17.23      2.57 o 
  -2 -15   1        0.59        1.15      0.62 o 
  -1 -15   1       27.43       29.26      1.09 o 
   0 -15   1       39.00       40.56      1.68 o 
   1 -15   1      166.97      179.75      7.20 o 
   2 -15   1        1.39        1.54      1.54 o 
  -3 -14   1        2.21        2.46      1.06 o 
  -2 -14   1        1.38        1.76      0.51 o 
  -1 -14   1       19.78       20.50      0.94 o 
   0 -14   1       43.27       35.62      1.31 o 
   1 -14   1      152.85      151.72      6.17 o 
   2 -14   1       15.42       19.63      1.90 o 
  -3 -13   1        9.02       11.62      1.34 o 
  -2 -13   1       21.35       19.78      0.85 o 
  -1 -13   1      102.10       99.90      1.79 o 
   0 -13   1       18.79       19.14      1.02 o 
   1 -13   1      163.70      174.09      6.43 o 
   2 -13   1        0.10        3.24      0.93 o 
   3 -13   1       60.99       61.20      4.63 o 
  -3 -12   1       89.98       82.24      2.47 o 
  -2 -12   1       47.59       48.31      1.20 o 
  -1 -12   1      164.56      151.98      2.18 o 
   0 -12   1      192.53      189.32      2.54 o 
   1 -12   1        0.08       -0.35      0.48 o 
   2 -12   1        2.07        4.50      0.89 o 
   3 -12   1       54.19       51.14      2.89 o 
  -3 -11   1        6.68        8.49      1.04 o 
  -2 -11   1       13.91       11.99      0.66 o 
  -1 -11   1       10.86        9.32      0.64 o 
   0 -11   1      189.08      200.15      2.84 o 
   1 -11   1       87.85       84.98      2.64 o 
   2 -11   1        2.75        2.98      0.78 o 
   3 -11   1        5.65        7.33      1.45 o 
  -4 -10   1        1.42        0.36      0.87 o 
  -3 -10   1       27.74       22.39      1.34 o 
  -2 -10   1        0.60        1.87      0.65 o 
  -1 -10   1      202.74      198.38      2.43 o 
   0 -10   1      523.77      498.39      4.68 o 
   1 -10   1        7.84        9.77      1.54 o 
   2 -10   1       39.72       32.62      1.53 o 
   3 -10   1       25.22       27.31      2.19 o 
  -4  -9   1        0.56        0.27      0.70 o 
  -3  -9   1       13.86       19.13      1.12 o 
  -2  -9   1      610.03      610.30      6.39 o 
  -1  -9   1     1014.31     1022.78      8.36 o 
   0  -9   1      106.31       88.42      1.15 o 
   1  -9   1      822.84      814.38      9.17 o 
   2  -9   1        4.60        5.72      1.71 o 
   3  -9   1      207.80      208.54      4.31 o 
  -4  -8   1        2.99        1.69      0.83 o 
  -3  -8   1        7.76        7.39      1.11 o 
  -2  -8   1       16.99       19.50      0.86 o 
  -1  -8   1     1221.33     1230.05      9.99 o 
   0  -8   1      353.24      359.74      2.93 o 
   1  -8   1      331.30      331.65      3.06 o 
   2  -8   1      244.53      243.10      4.18 o 
   3  -8   1        7.93        7.54      1.02 o 
   4  -8   1        1.24        2.59      1.67 o 
  -4  -7   1       24.84       28.70      1.51 o 
  -3  -7   1        1.20        2.05      0.62 o 
  -2  -7   1        1.50        0.67      0.35 o 
  -1  -7   1        3.39        4.67      0.62 o 
   0  -7   1     2776.37     3025.30     20.79 o 
   1  -7   1      127.28      170.35      2.97 o 
   2  -7   1      259.72      256.12      2.85 o 
   3  -7   1        3.02        6.32      1.01 o 
   4  -7   1        6.65        7.97      1.54 o 
  -4  -6   1        8.70        7.56      0.94 o 
  -3  -6   1      141.49      146.60      2.42 o 
  -2  -6   1       20.88       22.92      0.71 o 
  -1  -6   1      366.93      333.31      2.67 o 
   0  -6   1     1467.52     1478.11      9.64 o 
   1  -6   1       39.60       77.06      3.90 o 
   2  -6   1      408.77      380.05      3.75 o 
   3  -6   1      514.81      507.48      7.12 o 
   4  -6   1       31.62       32.25      2.34 o 
  -4  -5   1        2.25        5.70      0.86 o 
  -3  -5   1       33.88       43.86      1.17 o 
  -2  -5   1      339.04      341.82      3.11 o 
  -1  -5   1      363.29      345.84      2.89 o 
   0  -5   1      733.51      703.08      5.86 o 
   1  -5   1     2045.54     2135.95     18.90 o 
   2  -5   1       23.72       27.81      1.14 o 
   3  -5   1       84.26       82.22      2.19 o 
   4  -5   1        3.89        3.09      2.06 o 
  -4  -4   1        3.75        4.44      1.15 o 
  -3  -4   1     1179.94     1157.29      9.67 o 
  -2  -4   1        2.34        6.68      0.59 o 
  -1  -4   1     1494.91     1474.62      9.57 o 
   0  -4   1        3.43        2.25      0.26 o 
   1  -4   1      579.16      583.42      5.69 o 
   2  -4   1      283.92      270.32      3.58 o 
   3  -4   1        1.94        2.09      0.74 o 
   4  -4   1       23.85       22.12      3.09 o 
  -4  -3   1        5.86        8.58      0.94 o 
  -3  -3   1        0.58        0.51      0.44 o 
  -2  -3   1       40.61       34.72      1.00 o 
  -1  -3   1     4169.08     4252.34     26.76 o 
   0  -3   1     1275.58     1344.04     12.20 o 
   1  -3   1       54.08       60.29      1.48 o 
   2  -3   1      716.33      714.14      6.14 o 
   3  -3   1       32.79       29.64      1.04 o 
   4  -3   1       19.89       22.31      1.55 o 
  -4  -2   1        3.50        3.28      0.78 o 
  -3  -2   1       17.08       14.04      0.71 o 
  -2  -2   1       21.05       23.89      1.53 o 
  -1  -2   1    27218.51    24574.92    697.20 o 
   0  -2   1      461.11      494.19      4.66 o 
   1  -2   1     2841.10     2877.83     28.98 o 
   2  -2   1        1.84        1.14      0.40 o 
   3  -2   1      335.86      347.76      4.02 o 
   4  -2   1        6.98        7.76      0.94 o 
  -4  -1   1        7.77       11.31      2.06 o 
  -3  -1   1        0.61        1.00      0.38 o 
  -2  -1   1        0.01        0.07      0.38 o 
  -1  -1   1     5606.13     5570.53     53.86 o 
   0  -1   1        7.89        8.50      0.26 o 
   1  -1   1        0.53        2.31      0.51 o 
   2  -1   1        2.32        0.67      0.40 o 
   3  -1   1      251.14      256.32      3.95 o 
   4  -1   1        8.39        5.14      2.06 o 
  -4   0   1        6.47        8.49      2.06 o 
  -3   0   1      323.75      323.59      3.60 o 
  -2   0   1       13.88       13.32      0.64 o 
  -1   0   1    12662.93    12274.11    144.23 o 
   0   0   1        0.08       -1.23      1.15 o 
   1   0   1     5621.94     5525.96     64.67 o 
   2   0   1      381.81      351.51      3.79 o 
   3   0   1       24.43       27.79      1.04 o 
   4   0   1        3.23        4.79      1.80 o 
  -4   1   1       21.96       30.24      2.18 o 
  -3   1   1        2.03        2.86      0.57 o 
  -2   1   1      202.47      171.24      2.26 o 
  -1   1   1       19.20       12.31      1.29 o 
   0   1   1        7.13        7.09      0.17 o 
   1   1   1     7153.43     7143.25     74.18 o 
   2   1   1       69.54       69.23      1.61 o 
   3   1   1        2.70        3.26      0.50 o 
   4   1   1        0.88        1.80      0.89 o 
  -4   2   1        2.32        0.94      0.89 o 
  -3   2   1       28.72       28.24      1.32 o 
  -2   2   1        1.90        1.75      0.41 o 
  -1   2   1     9619.73     9099.48     91.32 o 
   0   2   1      495.36      524.41      4.73 o 
   1   2   1     6724.52     6840.05     83.41 o 
   2   2   1        0.11        0.45      0.35 o 
   3   2   1      190.04      198.82      4.63 o 
   4   2   1       23.44       25.46      1.90 o 
  -4   3   1       17.75       18.87      1.13 o 
  -3   3   1        1.01        1.69      0.81 o 
  -2   3   1       33.46       40.06      0.95 o 
  -1   3   1      239.04      229.41      2.16 o 
   0   3   1     1235.62     1298.92     11.71 o 
   1   3   1     5369.03     5412.66     44.52 o 
   2   3   1      105.26      104.21      2.35 o 
   3   3   1       18.88       21.45      0.99 o 
   4   3   1       14.89       14.31      2.57 o 
  -4   4   1        6.46        9.11      1.80 o 
  -3   4   1      111.24      106.61      2.33 o 
  -2   4   1        0.06        0.76      0.60 o 
  -1   4   1      119.90      120.39      1.39 o 
   0   4   1       21.51       17.66      0.47 o 
   1   4   1     1448.19     1444.25     13.55 o 
   2   4   1      387.70      378.55      3.65 o 
   3   4   1        7.01       11.41      2.57 o 
   4   4   1        0.14        0.81      0.71 o 
  -4   5   1        0.15        0.97      1.17 o 
  -3   5   1        1.19        2.34      0.61 o 
  -2   5   1      376.64      374.21      4.20 o 
  -1   5   1     1177.66     1253.58     11.41 o 
   0   5   1      633.17      640.11      6.94 o 
   1   5   1      183.04      172.27      1.55 o 
   2   5   1     1431.24     1444.51     14.14 o 
   3   5   1      303.34      306.97      5.73 o 
   4   5   1        3.88        2.74      0.89 o 
  -4   6   1        4.48        4.42      1.42 o 
  -3   6   1        8.98        7.49      0.93 o 
  -2   6   1       40.49       39.31      1.63 o 
  -1   6   1     2491.41     2530.51     25.80 o 
   0   6   1     1365.16     1389.95     12.42 o 
   1   6   1       19.36       18.12      0.43 o 
   2   6   1       87.08       90.65      1.92 o 
   3   6   1       56.69       57.95      1.88 o 
   4   6   1        0.63        1.84      0.73 o 
  -4   7   1        3.41        3.09      1.27 o 
  -3   7   1        0.01       -0.69      0.56 o 
  -2   7   1       12.30       11.18      0.69 o 
  -1   7   1      145.66      173.07      2.49 o 
   0   7   1     2537.43     2798.58     24.44 o 
   1   7   1       63.86       65.47      0.95 o 
   2   7   1       34.11       32.00      1.04 o 
   3   7   1      157.37      162.87      4.16 o 
   4   7   1      118.45      112.71      2.60 o 
  -4   8   1        1.00        2.31      1.27 o 
  -3   8   1        3.70        3.73      0.77 o 
  -2   8   1        6.23        6.66      0.57 o 
  -1   8   1       63.07       72.06      1.41 o 
   0   8   1      361.53      375.08      3.22 o 
   1   8   1      230.74      232.30      2.51 o 
   2   8   1      286.58      271.13      3.08 o 
   3   8   1       38.97       37.01      1.35 o 
   4   8   1        0.70        0.96      0.76 o 
  -3   9   1        0.25        1.56      0.77 o 
  -2   9   1       80.17       77.09      1.68 o 
  -1   9   1      493.40      494.69      6.56 o 
   0   9   1       62.39       55.74      0.86 o 
   1   9   1      822.24      861.42      7.17 o 
   2   9   1      942.16      927.80      8.00 o 
   3   9   1        5.78       10.38      0.93 o 
   4   9   1       19.65       24.68      1.51 o 
  -3  10   1       13.12       16.40      3.34 o 
  -2  10   1        2.72        1.67      0.49 o 
  -1  10   1      631.54      621.43      7.99 o 
   0  10   1      365.66      356.30      3.23 o 
   1  10   1       28.17       28.24      0.85 o 
   2  10   1        9.88        8.68      0.67 o 
   3  10   1        2.32        4.05      0.77 o 
   4  10   1        4.19        5.21      1.03 o 
  -3  11   1        1.35        2.55      1.17 o 
  -2  11   1        2.74        1.44      0.60 o 
  -1  11   1        1.06        2.91      0.68 o 
   0  11   1      187.82      192.90      2.61 o 
   1  11   1       55.19       53.24      1.17 o 
   2  11   1       44.85       40.65      1.17 o 
   3  11   1        2.43        3.09      0.67 o 
   4  11   1       19.98       21.69      2.09 o 
  -3  12   1       12.70       12.78      2.06 o 
  -2  12   1       14.73       14.26      0.99 o 
  -1  12   1       18.30       23.17      1.34 o 
   0  12   1      212.60      210.75      3.51 o 
   1  12   1       13.28       13.32      0.71 o 
   2  12   1      325.99      334.94      4.03 o 
   3  12   1       20.72       20.34      1.48 o 
  -3  13   1        1.36        3.60      2.06 o 
  -2  13   1      255.83      257.96      4.53 o 
  -1  13   1       58.00       60.17      3.60 o 
   0  13   1        0.16       -0.28      0.60 o 
   1  13   1       41.94       41.47      1.17 o 
   2  13   1       56.23       53.50      1.48 o 
   3  13   1       12.02       12.21      1.34 o 
  -2  14   1        0.24        1.20      0.69 o 
  -1  14   1      393.63      360.27     10.29 o 
   0  14   1       26.65       25.06      1.72 o 
   1  14   1        4.16        4.66      0.61 o 
   2  14   1        0.14        0.84      0.55 o 
   3  14   1        3.93        4.80      1.04 o 
  -2  15   1       12.25       12.73      1.47 o 
  -1  15   1       38.86       45.52      3.60 o 
   0  15   1       57.83       54.23      2.45 o 
   1  15   1       47.08       47.10      1.77 o 
   2  15   1       47.36       48.74      1.67 o 
  -1  16   1       45.52       54.52      3.86 o 
   0  16   1       58.21       57.13      2.63 o 
   1  16   1      108.01      103.05      3.62 o 
   2  16   1       62.96       66.97      2.27 o 
   0  17   1        7.55        5.19      3.34 o 
   1  17   1        5.95        5.14      1.54 o 
  -1 -17   2       14.06       16.87      1.43 o 
   0 -17   2       72.49       76.36      3.08 o 
  -2 -16   2        6.64        4.53      0.74 o 
  -1 -16   2        5.48        4.13      0.76 o 
   0 -16   2       73.40       75.40      3.00 o 
   1 -16   2        4.39        7.97      2.06 o 
  -2 -15   2        0.07       -0.15      0.53 o 
  -1 -15   2      132.20      125.70      2.20 o 
   0 -15   2        4.72        5.43      0.89 o 
   1 -15   2       21.96       21.86      2.83 o 
   2 -15   2        0.02        1.80      1.54 o 
  -3 -14   2       20.00       23.83      1.63 o 
  -2 -14   2        0.30        1.45      0.65 o 
  -1 -14   2       53.89       56.56      1.44 o 
   0 -14   2        2.06        0.77      0.51 o 
   1 -14   2       63.37       54.77      3.60 o 
   2 -14   2      137.01      129.39      4.17 o 
  -3 -13   2       13.07       17.85      1.43 o 
  -2 -13   2       19.19       18.04      0.83 o 
  -1 -13   2        4.23        6.85      0.89 o 
   0 -13   2      472.41      455.67      5.42 o 
   1 -13   2        3.78        2.83      1.29 o 
   2 -13   2      142.95      147.74      3.60 o 
  -3 -12   2       27.68       23.48      1.53 o 
  -2 -12   2        7.80        8.92      0.63 o 
  -1 -12   2       90.82       85.03      1.60 o 
   0 -12   2       66.08       60.01      1.61 o 
   1 -12   2       22.92       23.43      1.28 o 
   2 -12   2        8.60        9.43      1.13 o 
   3 -12   2       37.86       40.88      2.71 o 
  -3 -11   2       77.36       75.96      2.32 o 
  -2 -11   2      228.87      217.79      2.59 o 
  -1 -11   2      654.15      620.57      6.39 o 
   0 -11   2        1.33        2.69      0.46 o 
   1 -11   2       32.11       25.73      0.98 o 
   2 -11   2      175.41      158.63      5.28 o 
   3 -11   2        3.34        2.01      1.05 o 
  -4 -10   2        1.66        2.08      0.93 o 
  -3 -10   2       13.11       13.95      1.23 o 
  -2 -10   2        2.05        1.67      0.51 o 
  -1 -10   2      659.48      643.83      5.76 o 
   0 -10   2      209.78      207.03      3.01 o 
   1 -10   2      196.01      192.89      2.59 o 
   2 -10   2       63.67       65.93      2.12 o 
   3 -10   2       52.83       51.19      4.50 o 
  -4  -9   2        0.03       -0.70      0.81 o 
  -3  -9   2       94.36       99.76      2.22 o 
  -2  -9   2       61.63       56.55      1.44 o 
  -1  -9   2      201.25      206.10      2.43 o 
   0  -9   2       44.80       36.99      0.76 o 
   1  -9   2      419.51      411.15      3.77 o 
   2  -9   2      604.17      605.15      6.77 o 
   3  -9   2        0.15       -0.20      0.71 o 
  -4  -8   2        6.22        6.53      1.13 o 
  -3  -8   2        1.11        4.16      0.67 o 
  -2  -8   2       89.11       95.91      1.83 o 
  -1  -8   2      206.06      186.39      2.17 o 
   0  -8   2      285.31      319.09      2.97 o 
   1  -8   2      930.98      929.44     11.35 o 
   2  -8   2      435.71      412.44      5.03 o 
   3  -8   2       49.49       49.86      1.95 o 
   4  -8   2        5.46        7.46      2.31 o 
  -4  -7   2       64.98       71.63      2.06 o 
  -3  -7   2      154.62      168.30      2.48 o 
  -2  -7   2      201.68      187.26      2.63 o 
  -1  -7   2     2696.95     2697.57     19.87 o 
   0  -7   2      394.65      446.54      3.74 o 
   1  -7   2      308.21      282.85      2.49 o 
   2  -7   2        3.43        4.71      0.86 o 
   3  -7   2        0.34        0.24      0.68 o 
   4  -7   2       42.85       42.69      4.11 o 
  -4  -6   2       59.30       51.43      1.73 o 
  -3  -6   2       31.11       33.41      1.15 o 
  -2  -6   2      180.92      174.34      2.25 o 
  -1  -6   2       83.73       71.25      0.92 o 
   0  -6   2      330.42      363.08      3.40 o 
   1  -6   2      115.38       98.20      1.29 o 
   2  -6   2      248.07      224.40      3.11 o 
   3  -6   2      162.89      162.37      3.39 o 
   4  -6   2        1.42        1.54      1.80 o 
  -4  -5   2       13.40        8.98      0.96 o 
  -3  -5   2      123.42      131.28      1.96 o 
  -2  -5   2      889.79      934.93      7.18 o 
  -1  -5   2      494.89      504.36      3.99 o 
   0  -5   2        0.18       -0.11      0.13 o 
   1  -5   2     1398.77     1449.23     11.61 o 
   2  -5   2      130.80      126.66      1.78 o 
   3  -5   2      102.12       96.87      2.06 o 
   4  -5   2       28.11       31.37      3.60 o 
  -4  -4   2       39.49       35.95      1.47 o 
  -3  -4   2        3.67        2.04      0.58 o 
  -2  -4   2        0.01        5.31      0.40 o 
  -1  -4   2      495.73      454.64      3.55 o 
   0  -4   2       98.44      103.21      1.41 o 
   1  -4   2       13.70       15.69      1.29 o 
   2  -4   2     1127.65     1131.35      9.43 o 
   3  -4   2       62.78       60.94      1.54 o 
   4  -4   2       42.90       36.77      3.60 o 
  -4  -3   2        3.93        6.32      0.93 o 
  -3  -3   2        9.53       11.10      0.59 o 
  -2  -3   2     2091.27     2095.63     13.54 o 
  -1  -3   2     1976.98     1959.11     13.65 o 
   0  -3   2      564.04      576.38      4.89 o 
   1  -3   2      259.30      253.96      2.45 o 
   2  -3   2       36.15       39.11      1.06 o 
   3  -3   2       16.26       15.91      0.89 o 
   4  -3   2        1.39        1.94      0.90 o 
  -3  -2   2        0.04        0.34      0.36 o 
  -2  -2   2     2205.52     2240.76     14.37 o 
  -1  -2   2       23.07       32.02      1.93 o 
   0  -2   2      198.94      201.73      2.21 o 
   1  -2   2     1690.31     1601.73     13.97 o 
   2  -2   2      715.80      706.56      6.86 o 
   3  -2   2        7.85        9.29      0.66 o 
   4  -2   2       11.61        9.06      1.12 o 
  -4  -1   2        1.90        2.55      1.05 o 
  -3  -1   2       23.64       24.54      0.86 o 
  -2  -1   2        0.09       -0.41      0.27 o 
  -1  -1   2        0.52        0.51      0.26 o 
   0  -1   2     2550.76     2588.70     23.03 o 
   1  -1   2      286.89      293.14      2.87 o 
   2  -1   2     1353.11     1350.14     11.90 o 
   3  -1   2        9.25        9.62      1.07 o 
   4  -1   2        9.25        9.77      1.64 o 
  -4   0   2        8.15        7.24      1.52 o 
  -3   0   2        0.02        0.24      0.38 o 
  -2   0   2        1.27        1.57      0.34 o 
  -1   0   2       10.33        9.45      0.56 o 
   0   0   2      822.59      876.52      8.01 o 
   1   0   2       25.82       29.69      0.80 o 
   2   0   2      337.42      331.02      3.66 o 
   3   0   2      268.36      263.72      3.49 o 
   4   0   2       83.80       76.28      1.95 o 
  -4   1   2       12.62       14.03      1.38 o 
  -3   1   2        8.14        9.26      0.78 o 
  -2   1   2       73.95       72.79      1.14 o 
  -1   1   2      187.55      182.34      2.78 o 
   0   1   2     2538.89     2518.30     22.51 o 
   1   1   2        1.81        1.93      0.26 o 
   2   1   2       22.82       19.67      0.73 o 
   3   1   2       12.45       10.40      0.98 o 
   4   1   2       42.02       43.04      1.92 o 
  -4   2   2        5.73        7.53      1.17 o 
  -3   2   2       12.68       12.47      1.67 o 
  -2   2   2     1123.04     1091.17     11.60 o 
  -1   2   2      679.92      674.95      5.65 o 
   0   2   2      116.91      126.64      1.62 o 
   1   2   2       25.17       24.25      0.65 o 
   2   2   2       72.82       76.90      1.57 o 
   3   2   2        0.16        0.69      0.59 o 
   4   2   2        2.84        3.15      1.05 o 
  -4   3   2        0.34       -0.15      0.58 o 
  -3   3   2       77.42       74.24      2.47 o 
  -2   3   2      419.39      417.63      4.43 o 
  -1   3   2      316.83      310.43      2.76 o 
   0   3   2      313.05      322.40      4.25 o 
   1   3   2     2060.78     2083.65     18.00 o 
   2   3   2      143.85      130.25      2.40 o 
   3   3   2       18.20       17.35      1.08 o 
   4   3   2       11.50       12.04      1.54 o 
  -4   4   2       38.00       38.25      3.47 o 
  -3   4   2       53.18       51.38      1.55 o 
  -2   4   2        5.79       14.85      2.20 o 
  -1   4   2      622.20      596.80      4.89 o 
   0   4   2      232.46      233.64      2.23 o 
   1   4   2      429.44      382.09      3.67 o 
   2   4   2      856.89      830.98      7.94 o 
   3   4   2        0.03        0.54      0.80 o 
   4   4   2        1.59        0.49      0.99 o 
  -4   5   2        8.78        7.55      1.54 o 
  -3   5   2        0.05        0.74      0.56 o 
  -2   5   2      394.67      401.00      5.39 o 
  -1   5   2     2079.70     2142.66     16.70 o 
   0   5   2        2.03        2.80      0.27 o 
   1   5   2      302.61      307.30      2.88 o 
   2   5   2      634.85      669.58      7.53 o 
   3   5   2      109.41      103.10      3.00 o 
   4   5   2        9.01        9.73      1.45 o 
  -4   6   2       15.07       11.08      2.31 o 
  -3   6   2       51.89       50.23      1.81 o 
  -2   6   2      574.95      548.37      7.08 o 
  -1   6   2        5.11        6.92      0.41 o 
   0   6   2      351.21      380.47      3.93 o 
   1   6   2       11.87        6.92      0.34 o 
   2   6   2        6.38        5.96      0.56 o 
   3   6   2       44.89       40.12      2.00 o 
   4   6   2       12.92       14.75      1.38 o 
  -4   7   2        5.74        7.95      1.72 o 
  -3   7   2        1.66        2.69      0.77 o 
  -2   7   2      491.95      471.33      5.13 o 
  -1   7   2       59.00       51.35      1.12 o 
   0   7   2      827.98      900.57      8.40 o 
   1   7   2     2593.14     2595.91     18.14 o 
   2   7   2       93.15       86.83      1.92 o 
   3   7   2      173.09      188.52      4.45 o 
   4   7   2       16.31       15.41      1.22 o 
  -4   8   2        0.44        0.24      1.17 o 
  -3   8   2        6.73        7.20      0.95 o 
  -2   8   2       73.81       64.85      1.42 o 
  -1   8   2     1264.47     1249.39     14.01 o 
   0   8   2      109.36      128.31      1.32 o 
   1   8   2      163.83      149.43      1.69 o 
   2   8   2      151.65      155.10      2.47 o 
   3   8   2       19.60       22.84      1.16 o 
   4   8   2        0.28        1.57      0.80 o 
  -3   9   2        0.15        0.26      0.99 o 
  -2   9   2       21.37       28.86      1.13 o 
  -1   9   2      261.56      264.96      4.95 o 
   0   9   2       47.79       40.43      0.73 o 
   1   9   2       32.24       37.26      1.41 o 
   2   9   2       37.57       33.67      1.44 o 
   3   9   2       38.34       33.82      1.35 o 
   4   9   2       19.57       18.78      1.37 o 
  -3  10   2        7.74        9.09      1.54 o 
  -2  10   2       46.97       47.48      1.35 o 
  -1  10   2        0.63        2.18      0.59 o 
   0  10   2      231.34      231.39      2.35 o 
   1  10   2      569.69      571.07      5.15 o 
   2  10   2      247.11      242.75      2.84 o 
   3  10   2        1.41        2.67      0.70 o 
   4  10   2       10.70       12.11      1.22 o 
  -3  11   2       27.75       39.74      2.55 o 
  -2  11   2      251.58      249.02      3.82 o 
  -1  11   2       19.81       18.84      1.19 o 
   0  11   2       75.66       78.52      1.92 o 
   1  11   2      747.81      733.49      6.45 o 
   2  11   2       24.30       23.02      0.93 o 
   3  11   2       28.04       36.58      1.54 o 
  -3  12   2       12.95       12.97      3.09 o 
  -2  12   2       91.37       95.58      2.19 o 
  -1  12   2       79.94       73.45      2.11 o 
   0  12   2       22.96       18.67      1.08 o 
   1  12   2      159.67      157.45      2.23 o 
   2  12   2       20.67       23.10      1.65 o 
   3  12   2       15.27       22.04      1.35 o 
  -2  13   2       28.05       33.58      1.46 o 
  -1  13   2       14.07       14.91      2.06 o 
   0  13   2      329.80      334.12      6.17 o 
   1  13   2       31.58       33.27      1.08 o 
   2  13   2       26.16       23.54      1.11 o 
   3  13   2       42.86       44.53      2.50 o 
  -2  14   2       59.75       56.85      2.25 o 
  -1  14   2       32.47       34.72      3.09 o 
   0  14   2       13.83        8.82      1.17 o 
   1  14   2       26.61       26.88      1.01 o 
   2  14   2       69.91       74.08      2.27 o 
   3  14   2        6.65        5.10      1.02 o 
  -2  15   2       79.28       83.57      3.03 o 
  -1  15   2        3.16        5.14      1.80 o 
   0  15   2        0.05        0.51      0.73 o 
   1  15   2       91.75       86.61      2.62 o 
   2  15   2      111.15      108.76      2.27 o 
  -1  16   2       34.65       39.34      3.60 o 
   0  16   2       95.84       98.65      3.44 o 
   1  16   2       27.42       25.46      2.31 o 
   2  16   2        5.45        5.09      0.78 o 
  -1  17   2        1.48        1.29      1.54 o 
   0  17   2       97.52       97.44      3.54 o 
   1  17   2       43.81       54.52      3.34 o 
  -1 -17   3       53.52       57.77      3.74 o 
   0 -17   3       22.14       28.93      2.31 o 
  -2 -16   3        1.30        0.78      0.60 o 
  -1 -16   3        0.01        0.58      0.60 o 
   0 -16   3      154.80      145.32      3.41 o 
   1 -16   3       12.74       11.57      2.31 o 
  -2 -15   3       27.48       29.50      1.18 o 
  -1 -15   3      101.08       93.99      2.17 o 
   0 -15   3       11.34        9.23      2.24 o 
   1 -15   3       86.47       89.23      4.89 o 
  -3 -14   3        0.83       -0.13      0.91 o 
  -2 -14   3        3.81        4.89      0.80 o 
  -1 -14   3       10.64        8.36      0.89 o 
   0 -14   3       20.10       24.04      1.38 o 
   1 -14   3      117.03      115.20      5.40 o 
   2 -14   3       23.88       21.37      2.00 o 
  -3 -13   3        3.54        5.46      0.98 o 
  -2 -13   3      177.45      173.25      2.48 o 
  -1 -13   3      507.36      481.49      4.93 o 
   0 -13   3        1.43        1.57      0.52 o 
   1 -13   3       13.07       19.94      1.73 o 
   2 -13   3       55.46       54.03      2.23 o 
  -3 -12   3       19.32       21.53      1.78 o 
  -2 -12   3       85.24       81.12      1.48 o 
  -1 -12   3       48.02       50.74      1.77 o 
   0 -12   3      123.12      126.96      2.07 o 
   1 -12   3       17.89       17.34      0.98 o 
   2 -12   3      209.83      206.58      5.41 o 
   3 -12   3       24.89       23.63      3.34 o 
  -3 -11   3       13.57       12.98      1.37 o 
  -2 -11   3       75.77       70.10      1.34 o 
  -1 -11   3       16.48       15.32      0.72 o 
   0 -11   3      397.17      385.31      4.03 o 
   1 -11   3     1412.43     1344.75     12.68 o 
   2 -11   3        9.54       10.94      1.13 o 
   3 -11   3        0.85        1.50      1.17 o 
  -4 -10   3        3.02        2.48      0.93 o 
  -3 -10   3       14.46       21.53      1.16 o 
  -2 -10   3        8.96       10.50      0.82 o 
  -1 -10   3      122.27      118.56      1.78 o 
   0 -10   3      352.25      368.43      3.79 o 
   1 -10   3       80.92       80.08      1.58 o 
   2 -10   3        1.99        2.70      0.67 o 
   3 -10   3       22.51       26.95      2.18 o 
  -4  -9   3        7.95       11.03      1.23 o 
  -3  -9   3       12.76       12.89      0.99 o 
  -2  -9   3      642.75      624.65      6.55 o 
  -1  -9   3      230.01      230.23      2.63 o 
   0  -9   3      404.71      405.16      4.10 o 
   1  -9   3      525.04      515.79      4.53 o 
   2  -9   3      120.76      131.56      2.64 o 
   3  -9   3       86.86       93.62      6.17 o 
  -4  -8   3        0.02        0.57      0.87 o 
  -3  -8   3       14.28       15.19      0.96 o 
  -2  -8   3       22.20       19.46      0.90 o 
  -1  -8   3      101.59      105.47      1.53 o 
   0  -8   3       13.06        9.13      0.69 o 
   1  -8   3       92.18       93.47      1.39 o 
   2  -8   3      402.41      378.42      4.72 o 
   3  -8   3       70.41       68.39      2.22 o 
   4  -8   3        7.28        7.97      2.57 o 
  -4  -7   3      104.46       98.37      2.72 o 
  -3  -7   3       45.06       50.70      1.51 o 
  -2  -7   3       33.08       28.43      0.99 o 
  -1  -7   3        7.33        7.30      0.40 o 
   0  -7   3      246.14      230.64      2.67 o 
   1  -7   3      714.77      681.95      5.53 o 
   2  -7   3       16.57       15.67      0.85 o 
   3  -7   3      100.66       93.26      2.55 o 
   4  -7   3        0.08       -0.26      1.80 o 
  -4  -6   3        0.33        0.74      0.78 o 
  -3  -6   3      133.77      138.65      2.71 o 
  -2  -6   3        3.08        4.04      0.51 o 
  -1  -6   3      139.65      139.32      1.43 o 
   0  -6   3      182.26      177.82      1.85 o 
   1  -6   3       22.68       33.98      0.71 o 
   2  -6   3        7.27        6.10      0.52 o 
   3  -6   3        1.06        5.17      0.93 o 
   4  -6   3       22.64       22.63      3.34 o 
  -4  -5   3        4.71        1.00      0.78 o 
  -3  -5   3      234.74      219.61      2.62 o 
  -2  -5   3     1396.63     1363.30     10.13 o 
  -1  -5   3     1068.74     1108.57      8.04 o 
   0  -5   3      178.34      181.42      2.05 o 
   1  -5   3     1040.24     1010.56      7.53 o 
   2  -5   3       94.94       90.35      1.53 o 
   3  -5   3        0.73        0.37      0.56 o 
   4  -5   3        0.71       -1.29      1.54 o 
  -4  -4   3        0.15        0.40      0.63 o 
  -3  -4   3        1.48        4.18      0.54 o 
  -2  -4   3       51.16       55.70      0.86 o 
  -1  -4   3      275.54      282.55      2.79 o 
   0  -4   3     1405.74     1465.04     10.37 o 
   1  -4   3     1643.61     1751.80     12.44 o 
   2  -4   3      696.97      657.51      5.91 o 
   3  -4   3       25.43       24.63      1.11 o 
   4  -4   3       12.32       17.23      3.09 o 
  -4  -3   3       21.39       22.15      1.72 o 
  -3  -3   3        6.65        6.63      0.51 o 
  -2  -3   3      159.55      149.38      1.62 o 
  -1  -3   3       66.18       68.23      0.78 o 
   0  -3   3      501.91      512.96      4.89 o 
   1  -3   3     3746.25     3796.43     26.07 o 
   2  -3   3      179.86      189.06      4.01 o 
   3  -3   3      167.36      159.83      3.08 o 
   4  -3   3        7.10        6.17      2.31 o 
  -4  -2   3        2.86        2.06      1.09 o 
  -3  -2   3      260.77      273.98      2.68 o 
  -2  -2   3       15.61       18.49      0.61 o 
  -1  -2   3      546.96      545.53      3.90 o 
   0  -2   3      280.39      289.62      2.68 o 
   1  -2   3      177.38      184.56      1.96 o 
   2  -2   3      455.96      440.33      4.15 o 
   3  -2   3      118.35      115.73      1.86 o 
   4  -2   3       47.33       50.85      2.50 o 
  -4  -1   3        0.20        0.45      0.83 o 
  -3  -1   3        7.74       11.21      0.59 o 
  -2  -1   3      349.84      328.41      2.70 o 
  -1  -1   3     1919.67     1863.86     15.06 o 
   0  -1   3      101.52      109.19      1.35 o 
   1  -1   3     2335.17     2238.44     17.24 o 
   2  -1   3        1.48        2.56      0.44 o 
   3  -1   3        1.90        2.41      0.51 o 
   4  -1   3       10.83       10.01      0.99 o 
  -4   0   3        0.03        1.37      0.83 o 
  -3   0   3       93.32      101.27      1.46 o 
  -2   0   3      144.52      144.51      1.49 o 
  -1   0   3      637.97      626.44      5.32 o 
   0   0   3        4.54        4.31      0.33 o 
   1   0   3      863.35      868.67      7.80 o 
   2   0   3       64.70       58.78      1.20 o 
   3   0   3      163.27      163.15      3.11 o 
   4   0   3        0.65        0.73      0.55 o 
  -4   1   3       11.12       10.73      1.34 o 
  -3   1   3       37.40       38.99      1.92 o 
  -2   1   3       12.09       14.20      0.64 o 
  -1   1   3     1716.69     1697.92     15.29 o 
   0   1   3      137.01      137.79      3.23 o 
   1   1   3     9218.97     8761.00     80.97 o 
   2   1   3        9.46       11.54      0.70 o 
   3   1   3      295.85      293.93      4.45 o 
   4   1   3        8.72       10.29      1.28 o 
  -4   2   3        2.42        3.29      1.08 o 
  -3   2   3      432.30      418.83     11.96 o 
  -2   2   3      213.05      204.84      2.51 o 
  -1   2   3        2.96        2.65      0.20 o 
   0   2   3       91.72      102.37      1.42 o 
   1   2   3       10.40       12.20      1.78 o 
   2   2   3      110.63      100.07      1.37 o 
   3   2   3        0.36        0.59      0.53 o 
   4   2   3       12.09       16.18      1.63 o 
  -4   3   3        2.81        2.75      0.61 o 
  -3   3   3       57.12       55.83      1.58 o 
  -2   3   3      510.06      505.76      4.68 o 
  -1   3   3      947.31     1032.56     10.92 o 
   0   3   3      396.31      418.39      7.59 o 
   1   3   3        0.77        0.58      0.21 o 
   2   3   3       29.10       28.08      0.79 o 
   3   3   3      103.86       97.55      2.27 o 
   4   3   3        0.07       -0.77      0.86 o 
  -4   4   3       49.09       52.46      2.89 o 
  -3   4   3       93.15       99.70      2.34 o 
  -2   4   3      164.85      157.77      2.72 o 
  -1   4   3     2336.73     2397.93     19.19 o 
   0   4   3     1624.00     1665.06     12.91 o 
   1   4   3       77.49       85.72      1.15 o 
   2   4   3      169.06      176.95      3.52 o 
   3   4   3        1.44        1.54      0.80 o 
   4   4   3        4.39        5.60      1.23 o 
  -4   5   3        3.54        2.93      1.35 o 
  -3   5   3        8.82       10.87      1.29 o 
  -2   5   3       47.16       44.93      1.40 o 
  -1   5   3       67.83       70.99      1.52 o 
   0   5   3      463.81      461.70      3.99 o 
   1   5   3     3438.73     3473.90     26.31 o 
   2   5   3       23.30       28.18      2.16 o 
   3   5   3       34.55       34.07      1.90 o 
   4   5   3        3.44        4.08      1.23 o 
  -4   6   3        3.68        1.32      1.54 o 
  -3   6   3      467.46      441.84      6.52 o 
  -2   6   3      260.21      269.46      4.20 o 
  -1   6   3      366.49      400.71      3.72 o 
   0   6   3      290.46      271.64      3.02 o 
   1   6   3       33.32       33.62      0.79 o 
   2   6   3       17.24       16.39      1.17 o 
   3   6   3        0.61        2.57      0.91 o 
   4   6   3        0.03        2.26      1.17 o 
  -4   7   3        1.26        0.64      1.27 o 
  -3   7   3        1.51        2.79      0.75 o 
  -2   7   3      330.38      311.09      3.75 o 
  -1   7   3       60.64       55.62      1.01 o 
   0   7   3      242.76      239.94      2.86 o 
   1   7   3       75.92       77.67      1.13 o 
   2   7   3       45.21       43.22      1.82 o 
   3   7   3      184.43      169.20      4.37 o 
   4   7   3        3.29        4.24      1.27 o 
  -4   8   3        0.18        2.31      2.06 o 
  -3   8   3        4.83        8.68      1.06 o 
  -2   8   3      293.56      281.06      3.59 o 
  -1   8   3      688.50      651.10      6.78 o 
   0   8   3        1.27        3.05      0.26 o 
   1   8   3       43.90       46.44      0.98 o 
   2   8   3       25.27       24.62      0.92 o 
   3   8   3       13.98       14.02      1.45 o 
   4   8   3       21.77       23.22      2.30 o 
  -3   9   3      128.90      120.63      4.24 o 
  -2   9   3        0.03        0.78      0.49 o 
  -1   9   3       33.93       40.66      1.78 o 
   0   9   3      676.67      667.72      5.24 o 
   1   9   3      999.58      993.07      7.43 o 
   2   9   3       42.76       47.77      1.61 o 
   3   9   3       20.05       23.54      1.22 o 
   4   9   3        1.63        1.26      0.82 o 
  -3  10   3       17.28       15.19      2.44 o 
  -2  10   3        7.71        8.59      0.72 o 
  -1  10   3      114.12      105.25      2.04 o 
   0  10   3      573.59      580.78      5.45 o 
   1  10   3       92.47       91.57      1.52 o 
   2  10   3        0.11        0.33      0.37 o 
   3  10   3        1.39        2.10      0.70 o 
   4  10   3       29.72       30.38      2.36 o 
  -3  11   3        0.00        1.41      1.27 o 
  -2  11   3        4.88        5.06      0.69 o 
  -1  11   3      778.17      753.76      9.56 o 
   0  11   3      241.80      248.52      3.75 o 
   1  11   3        8.38        9.58      0.61 o 
   2  11   3        0.13       -0.03      0.40 o 
   3  11   3       43.61       44.10      1.64 o 
  -3  12   3       82.81       79.65      5.01 o 
  -2  12   3       13.50       14.26      0.99 o 
  -1  12   3       37.20       42.53      1.73 o 
   0  12   3       92.62       98.47      2.81 o 
   1  12   3       18.83       19.91      0.82 o 
   2  12   3       15.98       18.48      1.71 o 
   3  12   3       11.48       13.04      1.15 o 
  -2  13   3        1.12        1.55      0.69 o 
  -1  13   3        9.22       10.54      1.80 o 
   0  13   3       44.25       36.30      1.82 o 
   1  13   3     1042.73     1020.54      8.72 o 
   2  13   3       84.31       80.97      1.86 o 
   3  13   3        2.93        6.94      1.02 o 
  -2  14   3        4.10        7.70      1.06 o 
  -1  14   3       84.49       90.26      4.63 o 
   0  14   3       54.67       53.02      2.44 o 
   1  14   3       11.76       11.64      1.17 o 
   2  14   3        6.42        6.68      0.85 o 
   3  14   3        0.21       -0.05      0.77 o 
  -2  15   3        0.29        0.00      1.03 o 
  -1  15   3      101.15      112.23      3.51 o 
   0  15   3        0.03        0.94      0.80 o 
   1  15   3       41.90       39.60      2.83 o 
   2  15   3       17.07       14.95      1.07 o 
  -1  16   3      113.09      120.64      4.89 o 
   0  16   3       82.87       80.29      3.00 o 
   1  16   3        0.49        0.26      1.03 o 
   2  16   3        0.73        0.67      0.71 o 
  -1  17   3       11.24       13.89      2.31 o 
   0  17   3       54.16       50.05      2.83 o 
   1  17   3       82.28       93.09      4.37 o 
  -1 -17   4        7.42        5.85      0.91 o 
   0 -17   4        0.18        1.55      0.89 o 
  -2 -16   4        3.23        4.44      0.80 o 
  -1 -16   4       52.15       51.39      1.72 o 
   0 -16   4       26.08       28.34      4.41 o 
   1 -16   4       20.04       26.23      3.09 o 
  -2 -15   4      261.46      260.74      4.22 o 
  -1 -15   4        2.69        1.79      0.65 o 
   0 -15   4      121.33      129.14      3.32 o 
   1 -15   4      119.16      106.82      3.62 o 
  -3 -14   4        0.04        0.91      1.29 o 
  -2 -14   4        0.24        0.74      0.48 o 
  -1 -14   4        1.12        1.62      0.59 o 
   0 -14   4       36.79       37.75      1.43 o 
   1 -14   4      102.87      101.81      2.70 o 
   2 -14   4       19.54       19.12      1.90 o 
  -3 -13   4       21.84       17.90      1.43 o 
  -2 -13   4       68.39       69.07      1.52 o 
  -1 -13   4      283.94      271.73      3.81 o 
   0 -13   4      417.97      401.67      4.47 o 
   1 -13   4       40.23       39.94      2.47 o 
   2 -13   4       10.52       12.19      2.06 o 
  -3 -12   4        7.22       12.05      1.06 o 
  -2 -12   4        6.77        6.78      0.56 o 
  -1 -12   4       23.49       27.47      1.12 o 
   0 -12   4      348.24      331.18      3.78 o 
   1 -12   4      133.12      137.70      3.00 o 
   2 -12   4      173.07      183.83      3.96 o 
   3 -12   4        0.06       -0.16      2.06 o 
  -3 -11   4        8.86       11.83      1.06 o 
  -2 -11   4      160.94      157.10      2.11 o 
  -1 -11   4       50.94       53.18      1.28 o 
   0 -11   4      999.13      988.77      8.56 o 
   1 -11   4      644.85      659.90      7.06 o 
   2 -11   4      106.90      111.55      2.87 o 
   3 -11   4       19.92       14.93      3.34 o 
  -4 -10   4        7.15        6.27      1.13 o 
  -3 -10   4        0.90        1.29      0.56 o 
  -2 -10   4        0.76        0.73      0.44 o 
  -1 -10   4        5.23        5.19      0.52 o 
   0 -10   4      394.64      404.99      4.13 o 
   1 -10   4       46.95       49.61      1.50 o 
   2 -10   4        9.55       10.62      0.90 o 
   3 -10   4       28.15       32.03      2.27 o 
  -4  -9   4        1.16        0.84      0.83 o 
  -3  -9   4       51.36       43.82      1.51 o 
  -2  -9   4       55.21       53.10      1.48 o 
  -1  -9   4       56.41       54.41      1.16 o 
   0  -9   4      173.06      162.87      2.16 o 
   1  -9   4       13.34       20.41      0.98 o 
   2  -9   4      101.73      102.62      2.21 o 
   3  -9   4        5.59        6.69      1.35 o 
  -4  -8   4        3.28        4.84      1.04 o 
  -3  -8   4       27.16       31.25      1.29 o 
  -2  -8   4       14.21       14.86      0.83 o 
  -1  -8   4      178.90      177.26      2.19 o 
   0  -8   4      520.19      501.54      4.34 o 
   1  -8   4      288.38      294.76      2.74 o 
   2  -8   4      633.75      604.30      6.80 o 
   3  -8   4        2.81        3.49      0.83 o 
  -4  -7   4       15.30       11.98      1.28 o 
  -3  -7   4       58.56       62.29      1.70 o 
  -2  -7   4      363.37      362.38      4.23 o 
  -1  -7   4        8.95       11.91      0.61 o 
   0  -7   4     1502.30     1487.93     10.90 o 
   1  -7   4      277.30      262.34      2.43 o 
   2  -7   4       11.73       14.88      0.73 o 
   3  -7   4        1.13        0.95      0.59 o 
   4  -7   4       12.77       13.11      2.83 o 
  -4  -6   4       21.75       18.29      1.34 o 
  -3  -6   4       77.31       75.14      1.67 o 
  -2  -6   4        0.54        1.82      0.44 o 
  -1  -6   4        2.54        3.46      0.55 o 
   0  -6   4        8.94       13.93      0.48 o 
   1  -6   4     1153.78     1160.35      8.04 o 
   2  -6   4       44.07       50.94      1.21 o 
   3  -6   4      140.60      150.45      2.76 o 
   4  -6   4        1.37        2.31      2.06 o 
  -4  -5   4        5.35        5.65      0.83 o 
  -3  -5   4      162.10      148.08      2.31 o 
  -2  -5   4      150.71      148.67      2.06 o 
  -1  -5   4       57.50       58.93      1.21 o 
   0  -5   4      572.97      573.90      6.05 o 
   1  -5   4      831.45      881.78      6.24 o 
   2  -5   4       99.48       86.45      1.51 o 
   3  -5   4        4.20        6.24      0.76 o 
   4  -5   4        7.31       10.29      2.57 o 
  -4  -4   4        5.90        9.24      0.98 o 
  -3  -4   4        0.03        0.69      0.43 o 
  -2  -4   4       60.67       61.68      0.98 o 
  -1  -4   4       38.22       41.04      0.69 o 
   0  -4   4     2506.27     2614.86     18.17 o 
   1  -4   4      730.33      790.33      6.04 o 
   2  -4   4      100.31       85.17      2.75 o 
   3  -4   4       13.56       12.57      1.87 o 
   4  -4   4        5.27        4.63      2.31 o 
  -4  -3   4       12.90       13.65      1.64 o 
  -3  -3   4       39.53       42.40      1.00 o 
  -2  -3   4     1061.41     1023.91      7.67 o 
  -1  -3   4       11.10       14.92      0.79 o 
   0  -3   4     6758.34     6848.03     51.18 o 
   1  -3   4      168.66      159.26      3.81 o 
   2  -3   4       84.47       87.32      1.44 o 
   3  -3   4       59.87       61.82      1.59 o 
   4  -3   4        0.02       -1.29      1.41 o 
  -4  -2   4        0.08        1.03      1.09 o 
  -3  -2   4        4.73        4.50      0.47 o 
  -2  -2   4       97.41      105.04      1.42 o 
  -1  -2   4      201.84      203.22      1.68 o 
   0  -2   4      520.05      487.98      4.70 o 
   1  -2   4      389.53      365.66      3.07 o 
   2  -2   4      798.52      814.02      7.65 o 
   3  -2   4      282.67      290.99      3.78 o 
   4  -2   4        1.15        1.76      1.17 o 
  -4  -1   4        6.23        5.08      1.13 o 
  -3  -1   4       56.48       49.91      1.01 o 
  -2  -1   4       60.39       67.83      1.11 o 
  -1  -1   4        1.95        2.72      0.27 o 
   0  -1   4     5094.88     5134.12     63.35 o 
   1  -1   4     1575.00     1521.64     11.80 o 
   2  -1   4      596.33      572.86      5.19 o 
   3  -1   4       11.78       13.63      0.83 o 
   4  -1   4        0.04       -0.11      0.61 o 
  -4   0   4      110.71      115.78      3.11 o 
  -3   0   4      151.08      149.42      3.17 o 
  -2   0   4       20.34       20.29      0.55 o 
  -1   0   4      706.54      676.70      5.18 o 
   0   0   4     5488.75     5511.25     54.99 o 
   1   0   4      233.08      224.14      2.17 o 
   2   0   4      169.28      154.29      1.92 o 
   3   0   4       10.84       10.48      0.71 o 
   4   0   4        1.88        3.15      0.71 o 
  -4   1   4        0.01        0.05      1.10 o 
  -3   1   4       37.58       41.76      1.78 o 
  -2   1   4     1512.79     1539.03     11.19 o 
   0   1   4     3051.06     3030.88     45.78 o 
   1   1   4       16.09       11.04      0.78 o 
   2   1   4        3.79        5.12      1.29 o 
   3   1   4       50.60       57.28      1.83 o 
   4   1   4        0.66        0.05      0.54 o 
  -4   2   4        2.83        0.61      0.57 o 
  -3   2   4        5.71        8.10      1.00 o 
  -2   2   4     1297.42     1316.95     12.20 o 
  -1   2   4      848.44      805.01      6.65 o 
   0   2   4      122.32      123.43      1.60 o 
   1   2   4        3.28        3.94      0.37 o 
   2   2   4      225.74      238.68      3.22 o 
   3   2   4       26.52       27.73      2.13 o 
   4   2   4        0.80        1.40      0.83 o 
  -4   3   4        6.32        7.13      1.23 o 
  -3   3   4        4.35        3.66      0.63 o 
  -2   3   4      209.29      197.09      2.70 o 
  -1   3   4       63.50       71.95      1.41 o 
   0   3   4     8588.07     8411.60     69.17 o 
   1   3   4     1498.91     1458.21     14.25 o 
   2   3   4      303.06      274.29      4.72 o 
   3   3   4       58.57       63.16      1.93 o 
   4   3   4        3.30        2.83      1.54 o 
  -4   4   4      106.07      117.96      3.41 o 
  -3   4   4       15.15       12.80      0.99 o 
  -2   4   4      239.91      257.93      3.95 o 
   0   4   4     2646.38     2739.47     32.76 o 
   1   4   4       28.52       24.50      0.73 o 
   2   4   4      167.76      167.76      3.54 o 
   3   4   4       24.28       21.06      1.54 o 
   4   4   4       39.43       44.33      2.45 o 
  -4   5   4        9.78        8.93      1.80 o 
  -3   5   4      148.72      143.65      3.06 o 
  -2   5   4      191.89      169.83      3.05 o 
  -1   5   4       88.09      121.49      1.78 o 
   0   5   4      184.18      193.90      2.80 o 
   1   5   4       53.51       56.08      0.92 o 
   2   5   4      630.56      634.19      9.09 o 
   3   5   4       41.36       42.65      3.09 o 
   4   5   4        0.74        1.11      1.05 o 
  -4   6   4        4.38        2.59      1.35 o 
  -3   6   4      119.35      124.43      2.91 o 
  -2   6   4      360.71      340.08      5.04 o 
  -1   6   4      697.81      668.10      6.71 o 
   0   6   4        0.27        0.64      0.21 o 
   1   6   4      264.83      264.68      2.91 o 
   2   6   4       36.97       30.63      1.54 o 
   3   6   4       31.58       35.11      2.09 o 
   4   6   4        1.87        1.68      2.19 o 
  -4   7   4       20.41       17.88      4.11 o 
  -3   7   4       34.33       34.56      1.62 o 
  -2   7   4      145.20      138.40      2.10 o 
  -1   7   4       20.40       25.01      0.86 o 
   0   7   4     2066.58     2031.42     18.03 o 
   1   7   4      455.39      444.27      4.50 o 
   2   7   4      249.13      255.31      3.43 o 
   3   7   4       80.98       80.16      3.86 o 
   4   7   4       20.73       21.34      2.96 o 
  -3   8   4       12.02        9.68      1.09 o 
  -2   8   4        4.65        8.74      1.54 o 
  -1   8   4      191.18      193.82      2.81 o 
   0   8   4      250.33      246.78      2.32 o 
   1   8   4      492.12      495.31      4.51 o 
   2   8   4        3.47        5.10      0.61 o 
   3   8   4       86.93       80.00      2.91 o 
   4   8   4       13.02       17.12      2.00 o 
  -3   9   4        4.51        3.31      1.23 o 
  -2   9   4      579.47      562.71      6.28 o 
  -1   9   4      429.85      424.32      4.99 o 
   0   9   4       70.00       71.31      1.23 o 
   1   9   4      217.68      217.75      2.48 o 
   2   9   4       85.57       86.38      2.15 o 
   3   9   4        9.17       10.03      1.45 o 
   4   9   4        6.11        3.99      0.90 o 
  -3  10   4       29.21       26.25      2.18 o 
  -2  10   4      107.34      106.36      2.13 o 
  -1  10   4      263.33      264.90      3.64 o 
   0  10   4      354.69      371.07      4.13 o 
   1  10   4       68.91       68.99      1.17 o 
   2  10   4       17.67       16.66      0.85 o 
   3  10   4      104.94      103.18      3.96 o 
   4  10   4        0.04       -0.64      0.91 o 
  -3  11   4        1.62        1.44      1.29 o 
  -2  11   4       30.79       28.61      1.19 o 
  -1  11   4      189.53      207.82      3.23 o 
   0  11   4     1583.77     1533.65     20.08 o 
   1  11   4        2.15        0.96      0.36 o 
   2  11   4       69.81       70.12      1.47 o 
   3  11   4        1.64        1.79      0.76 o 
  -3  12   4        8.78        9.51      2.83 o 
  -2  12   4       29.79       29.39      1.60 o 
  -1  12   4       28.53       29.42      1.25 o 
   0  12   4      139.95      134.05      3.45 o 
   1  12   4       12.77       14.48      1.03 o 
   2  12   4       47.29       42.79      1.28 o 
   3  12   4       37.63       37.49      1.73 o 
  -2  13   4       56.04       58.67      1.82 o 
  -1  13   4       62.87       60.76      3.47 o 
   0  13   4      431.70      420.99      7.97 o 
   1  13   4      458.50      462.03      5.98 o 
   2  13   4      125.98      133.27      2.43 o 
   3  13   4       50.90       56.94      2.42 o 
  -2  14   4       83.40       89.02      4.23 o 
  -1  14   4      278.46      273.04      5.78 o 
   0  14   4       43.97       42.74      2.19 o 
   1  14   4       24.48       25.20      2.31 o 
   2  14   4       45.82       43.81      1.43 o 
   3  14   4        6.47        5.61      1.08 o 
  -2  15   4       19.36       18.26      2.06 o 
  -1  15   4        3.01        2.62      0.99 o 
   0  15   4      199.78      204.90      4.90 o 
   1  15   4       12.78       10.80      1.80 o 
   2  15   4      209.11      215.21      3.35 o 
  -1  16   4        9.76       13.76      1.54 o 
   0  16   4       16.15       13.52      1.54 o 
   1  16   4       75.31       79.20      3.86 o 
   2  16   4        4.16        6.17      1.27 o 
   0  17   4        4.97        4.24      1.09 o 
   1  17   4       27.59       20.32      2.31 o 
  -1 -17   5       24.20       25.70      1.79 o 
   0 -17   5        1.63        0.39      1.09 o 
  -2 -16   5       46.57       47.05      1.71 o 
  -1 -16   5        8.61        7.60      1.00 o 
   0 -16   5       10.29        8.93      1.13 o 
   1 -16   5       80.21       78.03      3.26 o 
  -2 -15   5       46.10       42.82      1.50 o 
  -1 -15   5        6.19        5.84      0.85 o 
   0 -15   5      106.67      109.02      2.90 o 
   1 -15   5       38.01       42.74      1.92 o 
  -2 -14   5        4.14        4.59      0.63 o 
  -1 -14   5       43.95       38.48      1.60 o 
   0 -14   5      223.47      219.12      3.49 o 
   1 -14   5        6.71        9.65      1.13 o 
   2 -14   5       21.67       19.03      2.83 o 
  -3 -13   5        0.66        1.48      0.76 o 
  -2 -13   5        1.90        0.91      0.47 o 
  -1 -13   5      287.64      277.66      4.12 o 
   0 -13   5      137.85      143.85      2.66 o 
   1 -13   5       59.22       60.76      2.12 o 
   2 -13   5        6.09        5.57      1.27 o 
  -3 -12   5        1.06        2.89      0.73 o 
  -2 -12   5       50.51       57.16      1.33 o 
  -1 -12   5      596.61      586.26      6.47 o 
   0 -12   5      263.71      260.85      3.30 o 
   1 -12   5      163.86      163.26      3.30 o 
   2 -12   5        2.26        6.00      1.04 o 
   3 -12   5       22.88       27.20      2.36 o 
  -3 -11   5       20.65       17.20      1.29 o 
  -2 -11   5       59.88       59.84      1.23 o 
  -1 -11   5       13.16       15.12      0.89 o 
   0 -11   5      133.67      149.23      2.46 o 
   1 -11   5      105.35      109.30      1.95 o 
   2 -11   5        1.10        2.77      0.73 o 
   3 -11   5        5.43        6.93      2.19 o 
  -3 -10   5        0.25        1.48      0.60 o 
  -2 -10   5       19.64       18.50      1.03 o 
  -1 -10   5       11.16        8.43      0.67 o 
   0 -10   5      540.25      518.36      5.08 o 
   1 -10   5      536.38      541.00      5.33 o 
   2 -10   5      176.23      176.59      3.11 o 
   3 -10   5        4.12        4.49      1.35 o 
  -4  -9   5        6.82        7.45      1.20 o 
  -3  -9   5       18.41       19.31      1.16 o 
  -2  -9   5        7.71        8.82      0.77 o 
  -1  -9   5      191.42      191.91      2.71 o 
   0  -9   5      873.19      859.16      7.46 o 
   1  -9   5      106.13      107.23      1.69 o 
   2  -9   5        8.13        9.13      0.69 o 
   3  -9   5      109.32      108.12      3.72 o 
  -4  -8   5       17.18       15.18      1.34 o 
  -3  -8   5        0.04        0.92      0.54 o 
  -2  -8   5      226.35      232.71      3.27 o 
  -1  -8   5      264.07      253.44      3.34 o 
   0  -8   5       27.40       25.41      0.75 o 
   1  -8   5      349.49      341.41      3.12 o 
   2  -8   5       93.21       96.93      2.72 o 
   3  -8   5        4.66        9.08      0.99 o 
  -4  -7   5       13.00       16.30      1.19 o 
  -3  -7   5       90.74       84.50      1.95 o 
  -2  -7   5        2.35        3.34      0.52 o 
  -1  -7   5       25.73       27.90      0.89 o 
   0  -7   5        9.54        8.04      0.46 o 
   1  -7   5        8.42       12.52      0.52 o 
   2  -7   5      103.65      105.09      1.62 o 
   3  -7   5       18.84       18.14      1.15 o 
   4  -7   5       11.83       14.40      2.83 o 
  -4  -6   5        2.50        2.53      0.74 o 
  -3  -6   5        4.22        7.75      0.71 o 
  -2  -6   5        2.89        3.09      0.51 o 
  -1  -6   5      831.84      810.11      7.57 o 
   0  -6   5     3563.54     3716.69     35.09 o 
   1  -6   5      479.56      514.01      4.71 o 
   2  -6   5      492.03      485.42      4.36 o 
   3  -6   5       13.49       15.18      2.30 o 
   4  -6   5        0.03       -0.77      1.80 o 
  -4  -5   5        5.89        6.54      0.93 o 
  -3  -5   5       32.11       32.35      1.09 o 
  -2  -5   5      125.75      136.35      2.01 o 
  -1  -5   5     1329.19     1371.19     11.06 o 
   0  -5   5      432.57      416.43      3.94 o 
   1  -5   5        1.58        4.60      0.38 o 
   2  -5   5       66.94       69.20      1.18 o 
   3  -5   5       49.07       40.74      1.70 o 
   4  -5   5        1.05        1.03      1.80 o 
  -4  -4   5        5.04        5.24      1.02 o 
  -3  -4   5        0.15        0.96      0.44 o 
  -2  -4   5        4.27        5.77      0.50 o 
  -1  -4   5       32.18       36.53      0.77 o 
   0  -4   5      122.42      159.71      1.92 o 
   1  -4   5      408.52      475.91      4.06 o 
   2  -4   5      621.71      641.98      5.77 o 
   3  -4   5       21.49       28.95      2.55 o 
   4  -4   5       15.91       18.26      3.09 o 
  -4  -3   5       22.69       20.92      1.98 o 
  -3  -3   5       32.26       27.68      0.91 o 
  -2  -3   5        2.36        2.49      0.33 o 
  -1  -3   5      188.27      205.98      2.00 o 
   0  -3   5     2666.36     2726.66     18.95 o 
   1  -3   5        3.98        0.00      0.26 o 
   2  -3   5       43.91       34.19      0.78 o 
   3  -3   5       27.12       28.90      1.17 o 
   4  -3   5       70.07       75.18      3.18 o 
  -4  -2   5        2.95        4.20      1.35 o 
  -3  -2   5        5.17        8.84      0.61 o 
  -2  -2   5       37.64       34.58      0.63 o 
  -1  -2   5     1870.55     1795.22     12.79 o 
   0  -2   5     1213.81     1204.15      9.58 o 
   1  -2   5      545.81      576.20      5.01 o 
   2  -2   5      346.15      354.99      3.16 o 
   3  -2   5       11.46       13.57      0.91 o 
   4  -2   5        0.28        1.67      1.67 o 
  -4  -1   5        1.91        4.59      1.04 o 
  -3  -1   5      148.81      155.66      2.64 o 
  -2  -1   5       39.10       41.84      0.71 o 
  -1  -1   5     1110.04     1071.09      7.35 o 
   0  -1   5     1249.97     1340.89     11.96 o 
   1  -1   5      208.61      237.29      2.71 o 
   2  -1   5      709.35      723.99      6.40 o 
   3  -1   5        6.96        7.04      0.78 o 
   4  -1   5        6.91        7.98      1.17 o 
  -4   0   5        1.91        0.80      0.93 o 
  -3   0   5      176.76      167.41      3.41 o 
  -2   0   5       26.65       23.58      0.66 o 
  -1   0   5      411.03      434.74      3.57 o 
   0   0   5        6.05        5.66      0.36 o 
   1   0   5      118.03      126.40      1.63 o 
   2   0   5      614.77      602.35      5.65 o 
   3   0   5       50.89       58.02      1.52 o 
   4   0   5       11.51       11.07      1.28 o 
  -4   1   5        0.09        1.93      0.93 o 
  -3   1   5        3.21        3.63      0.82 o 
  -2   1   5        0.49        0.77      0.38 o 
  -1   1   5     1027.06     1037.10      7.79 o 
   0   1   5     2194.08     2217.01     18.77 o 
   1   1   5       14.97       11.85      0.85 o 
   2   1   5      381.14      384.04      5.04 o 
   3   1   5       14.04       14.12      0.85 o 
   4   1   5       37.72       45.26      1.98 o 
  -4   2   5       11.38       15.85      1.72 o 
  -3   2   5       80.92       79.42      1.76 o 
  -2   2   5        0.84        1.41      0.45 o 
  -1   2   5     2542.38     2554.03     20.29 o 
   0   2   5      917.63      940.72      7.60 o 
   1   2   5      267.47      254.69      4.09 o 
   2   2   5       81.61       73.68      2.18 o 
   3   2   5       21.42       25.20      1.64 o 
   4   2   5        0.02       -0.40      0.75 o 
  -4   3   5       20.27       18.95      1.68 o 
  -3   3   5       89.18       80.40      1.86 o 
  -2   3   5      170.02      163.84      2.83 o 
  -1   3   5      420.48      389.16      5.33 o 
   0   3   5     1823.34     1906.53     16.70 o 
   1   3   5      795.78      837.93      8.71 o 
   2   3   5        6.16        9.18      1.03 o 
   3   3   5       15.60       15.70      1.80 o 
   4   3   5        0.50        0.39      1.09 o 
  -4   4   5        2.26        4.89      1.17 o 
  -3   4   5       56.12       56.46      1.81 o 
  -2   4   5      512.86      496.98      6.53 o 
  -1   4   5      586.26      670.22      6.71 o 
   0   4   5      424.31      479.24      6.90 o 
   1   4   5       85.06       89.86      1.62 o 
   2   4   5      863.20      817.56     11.17 o 
   3   4   5      175.39      174.58      4.27 o 
   4   4   5       10.58       10.52      1.54 o 
  -4   5   5       21.80       21.90      1.95 o 
  -3   5   5       10.68       14.35      1.15 o 
  -2   5   5        1.25        1.18      0.53 o 
  -1   5   5      387.48      389.53      4.95 o 
   0   5   5      934.25      895.15      7.40 o 
   1   5   5      211.46      229.98      2.58 o 
   2   5   5      416.73      423.99      4.99 o 
   3   5   5       78.36       84.79      2.89 o 
   4   5   5        0.65        0.91      2.19 o 
  -4   6   5        7.71        7.86      1.64 o 
  -3   6   5        6.02        7.18      0.96 o 
  -2   6   5        0.47        1.85      0.65 o 
  -1   6   5     1297.77     1253.91     13.62 o 
   0   6   5     3189.22     3359.90     30.99 o 
   1   6   5      340.98      363.93      3.44 o 
   2   6   5       13.21       12.41      1.32 o 
   3   6   5       12.44       12.88      1.45 o 
   4   6   5        0.43       -1.29      1.41 o 
  -4   7   5        0.96        2.06      2.06 o 
  -3   7   5       94.39      104.85      2.80 o 
  -2   7   5        9.02       11.26      0.72 o 
  -1   7   5      180.35      177.57      2.95 o 
   0   7   5        5.25        5.33      0.34 o 
   1   7   5       69.96       76.06      1.69 o 
   2   7   5       10.53       10.08      0.63 o 
   3   7   5       69.61       67.56      2.73 o 
   4   7   5        1.06        0.88      1.23 o 
  -3   8   5       71.22       68.13      3.00 o 
  -2   8   5       94.25       97.86      1.82 o 
  -1   8   5      335.95      325.26      3.99 o 
   0   8   5       87.10       84.04      1.20 o 
   1   8   5      177.24      168.31      2.31 o 
   2   8   5     1013.76     1002.12     12.31 o 
   3   8   5       25.97       28.05      2.00 o 
   4   8   5        9.52       10.03      1.64 o 
  -3   9   5       34.75       31.15      2.83 o 
  -2   9   5      263.23      260.45      3.57 o 
  -1   9   5      127.36      122.45      3.08 o 
   0   9   5      788.14      796.23      7.90 o 
   1   9   5       23.67       26.76      0.81 o 
   2   9   5        1.44        4.66      0.61 o 
   3   9   5       17.96       23.43      1.93 o 
   4   9   5        8.63        6.69      1.45 o 
  -3  10   5        8.09        7.50      1.54 o 
  -2  10   5        9.54        9.87      0.76 o 
  -1  10   5     1100.82     1045.61     10.52 o 
   0  10   5      284.00      283.16      4.16 o 
   1  10   5       92.97       96.99      1.80 o 
   2  10   5       11.12       10.45      0.71 o 
   3  10   5       16.03       20.54      1.82 o 
   4  10   5        8.20        5.59      1.42 o 
  -3  11   5        2.58        3.81      1.35 o 
  -2  11   5       23.36       23.64      1.17 o 
  -1  11   5      438.70      414.11      5.18 o 
   0  11   5      415.51      418.64      7.00 o 
   1  11   5        0.09       -0.54      0.36 o 
   2  11   5      178.81      193.73      2.90 o 
   3  11   5        9.97       10.85      1.77 o 
  -3  12   5       17.69       12.86      2.57 o 
  -2  12   5      100.48      108.64      2.38 o 
  -1  12   5      101.93      108.37      2.32 o 
   0  12   5      280.52      294.42      5.64 o 
   1  12   5      541.10      543.85      6.79 o 
   2  12   5      410.74      418.34      4.51 o 
   3  12   5       61.51       59.24      2.26 o 
  -2  13   5      100.81       88.64      3.59 o 
  -1  13   5        7.66       10.99      1.23 o 
   0  13   5      163.82      165.34      4.09 o 
   1  13   5      153.44      152.75      5.14 o 
   2  13   5       12.85       16.54      1.19 o 
   3  13   5        3.02        3.88      0.90 o 
  -2  14   5        5.38        3.94      0.96 o 
  -1  14   5       87.81       86.81      3.08 o 
   0  14   5      146.88      151.58      3.91 o 
   1  14   5        0.21        1.29      1.03 o 
   2  14   5       71.57       72.68      1.88 o 
   3  14   5       24.14       19.64      1.44 o 
  -1  15   5       31.72       37.68      2.44 o 
   0  15   5      181.97      175.32      5.40 o 
   1  15   5        9.98       10.29      1.54 o 
   2  15   5       12.08       17.16      1.12 o 
  -1  16   5       71.98       77.17      6.69 o 
   0  16   5        0.38        1.03      1.29 o 
   1  16   5        2.97        3.86      1.54 o 
   2  16   5      157.69      156.35      5.14 o 
   0  17   5        2.43        0.00      1.41 o 
   1  17   5       29.58       33.94      2.83 o 
  -1 -16   6       30.40       27.38      1.41 o 
   0 -16   6       72.32       74.61      2.62 o 
   1 -16   6       19.23       20.83      2.57 o 
  -2 -15   6       10.49        9.27      0.89 o 
  -1 -15   6       33.90       30.06      1.41 o 
   0 -15   6        0.16        0.14      0.55 o 
   1 -15   6       35.71       34.65      1.95 o 
  -2 -14   6      117.06      109.44      2.24 o 
  -1 -14   6      312.41      316.92      5.42 o 
   0 -14   6       41.31       40.81      1.63 o 
   1 -14   6        4.53        4.97      0.98 o 
   2 -14   6       29.06       35.23      3.60 o 
  -3 -13   6       10.29       10.07      3.04 o 
  -2 -13   6       24.69       24.12      1.09 o 
  -1 -13   6       14.69       15.16      1.04 o 
   0 -13   6       63.43       68.10      1.82 o 
   1 -13   6        0.01        0.56      0.90 o 
   2 -13   6       51.97       59.71      2.91 o 
  -3 -12   6        5.25        5.23      0.97 o 
  -2 -12   6      117.46      116.00      1.91 o 
  -1 -12   6      137.91      128.34      2.45 o 
   0 -12   6       15.16       14.13      0.96 o 
   1 -12   6      156.50      158.83      3.35 o 
   2 -12   6       14.46       18.64      1.43 o 
  -3 -11   6        4.30        4.15      0.82 o 
  -2 -11   6        0.82        0.57      0.56 o 
  -1 -11   6       49.84       49.41      1.43 o 
   0 -11   6       13.79       17.00      0.89 o 
   1 -11   6        6.95        7.29      0.77 o 
   2 -11   6       75.92       72.92      2.05 o 
   3 -11   6       43.84       43.03      2.63 o 
  -3 -10   6       98.48       99.62      2.49 o 
  -2 -10   6       13.13       11.63      0.90 o 
  -1 -10   6      759.51      755.05      7.69 o 
   0 -10   6      725.61      712.84      7.34 o 
   1 -10   6        0.15        1.23      0.46 o 
   2 -10   6       68.92       72.36      1.68 o 
   3 -10   6        0.97       -0.28      1.16 o 
  -3  -9   6       13.17       15.70      1.09 o 
  -2  -9   6       43.12       50.13      1.63 o 
  -1  -9   6      122.09      124.89      2.16 o 
   0  -9   6       67.37       75.18      1.49 o 
   1  -9   6       52.69       49.53      1.63 o 
   2  -9   6       65.87       65.79      1.55 o 
   3  -9   6        1.56        1.09      1.93 o 
  -4  -8   6        2.00        3.20      0.83 o 
  -3  -8   6        9.54        7.75      0.86 o 
  -2  -8   6       15.10       15.35      0.93 o 
  -1  -8   6      743.16      707.81      7.08 o 
   0  -8   6      100.25       87.84      1.54 o 
   1  -8   6     1241.96     1217.18     10.36 o 
   2  -8   6        1.70        3.60      0.66 o 
   3  -8   6        0.17       -0.90      1.16 o 
  -4  -7   6        3.33        4.73      1.04 o 
  -3  -7   6       39.43       43.02      1.77 o 
  -2  -7   6       21.72       21.42      0.98 o 
  -1  -7   6        0.52        1.58      0.41 o 
   0  -7   6        2.22        0.67      0.25 o 
   1  -7   6       42.38       48.58      1.04 o 
   2  -7   6      139.97      127.81      1.84 o 
   3  -7   6       87.73       85.76      2.52 o 
  -4  -6   6        0.82        1.66      0.76 o 
  -3  -6   6       51.47       57.65      1.50 o 
  -2  -6   6       25.22       23.02      0.96 o 
  -1  -6   6      966.96      953.82      8.85 o 
   0  -6   6        0.15        0.07      0.26 o 
   1  -6   6        2.57        3.17      0.36 o 
   2  -6   6      145.23      151.24      1.97 o 
   3  -6   6       20.73       20.68      1.73 o 
   4  -6   6        0.08       -1.54      1.54 o 
  -4  -5   6        4.54        6.02      0.91 o 
  -3  -5   6        5.83        9.84      0.76 o 
  -2  -5   6      359.27      373.90      3.93 o 
  -1  -5   6      565.93      588.90      5.76 o 
   0  -5   6       36.37       35.55      0.80 o 
   1  -5   6      207.33      185.84      2.09 o 
   2  -5   6       23.83       24.69      1.03 o 
   3  -5   6      114.88      112.24      2.60 o 
   4  -5   6        2.67        3.60      2.06 o 
  -4  -4   6       14.17       16.83      1.90 o 
  -3  -4   6        0.05        0.58      0.43 o 
  -2  -4   6       22.27       22.23      0.81 o 
  -1  -4   6     1808.16     1747.33     14.09 o 
   0  -4   6        0.30        2.67      0.31 o 
   1  -4   6     1480.62     1556.13     15.10 o 
   2  -4   6      308.21      289.16      2.93 o 
   3  -4   6       19.11       20.61      1.11 o 
   4  -4   6        0.73        1.93      1.27 o 
  -4  -3   6        0.41        1.15      1.17 o 
  -3  -3   6       12.98       14.30      0.60 o 
  -2  -3   6        1.82        5.55      1.25 o 
  -1  -3   6      303.13      329.49      2.98 o 
   0  -3   6       38.25       47.38      0.84 o 
   1  -3   6     1795.29     1893.40     20.34 o 
   2  -3   6       82.46       69.48      1.19 o 
   3  -3   6      431.71      436.81      5.36 o 
   4  -3   6        9.06       11.14      2.19 o 
  -4  -2   6        8.89        5.98      1.45 o 
  -3  -2   6       18.17       18.63      0.69 o 
  -2  -2   6        1.72        2.90      0.46 o 
  -1  -2   6      498.13      505.17      4.13 o 
   0  -2   6        5.79        8.87      0.46 o 
   1  -2   6      676.84      707.78      6.12 o 
   2  -2   6       79.13       85.52      1.33 o 
   3  -2   6        8.73        7.36      0.78 o 
   4  -2   6       30.60       34.17      2.42 o 
  -4  -1   6        0.08        0.80      0.98 o 
  -3  -1   6        7.48        5.31      0.58 o 
  -2  -1   6       55.11       56.79      1.00 o 
  -1  -1   6      110.78      103.00      1.26 o 
   0  -1   6      127.58      130.60      1.45 o 
   1  -1   6      821.38      848.00      7.05 o 
   2  -1   6       18.52       19.35      0.71 o 
   3  -1   6      191.79      194.38      3.08 o 
   4  -1   6        2.33        4.17      1.06 o 
  -4   0   6        6.22        4.30      0.64 o 
  -3   0   6        5.59        7.56      0.71 o 
  -2   0   6       55.90       54.14      1.07 o 
  -1   0   6     1962.49     1911.30     12.76 o 
   0   0   6      998.08     1037.78      7.59 o 
   1   0   6     2356.94     2340.80     21.90 o 
   2   0   6      309.30      266.21      3.14 o 
   3   0   6        1.80        3.06      0.66 o 
   4   0   6        1.64        1.03      0.89 o 
  -4   1   6        2.48        2.25      1.02 o 
  -3   1   6        0.04       -0.34      0.41 o 
  -2   1   6        3.63        3.79      0.45 o 
  -1   1   6     1539.19     1581.03     10.62 o 
   0   1   6       84.80      100.72      1.10 o 
   1   1   6        1.23        0.94      0.43 o 
   2   1   6       32.82       26.57      1.46 o 
   3   1   6      147.48      152.02      3.40 o 
   4   1   6        6.65        7.75      1.54 o 
  -4   2   6        1.33        2.25      0.98 o 
  -3   2   6       88.06       88.37      1.98 o 
  -2   2   6      322.90      300.25      4.48 o 
  -1   2   6       34.84       43.09      2.05 o 
   0   2   6       18.69       12.29      0.39 o 
   1   2   6     1387.20     1419.47     12.61 o 
   2   2   6     1207.13     1207.81     11.06 o 
   3   2   6       77.49       71.24      2.00 o 
   4   2   6        8.89        9.89      2.19 o 
  -4   3   6        1.09        0.49      1.02 o 
  -3   3   6       21.63       17.32      1.03 o 
  -2   3   6       22.29       15.89      1.16 o 
  -1   3   6      370.21      448.60      4.31 o 
   0   3   6        0.26        0.99      0.19 o 
   1   3   6      230.68      250.42      3.36 o 
   2   3   6        0.33        0.71      0.68 o 
   3   3   6       49.12       52.26      2.27 o 
   4   3   6        1.11        2.06      1.17 o 
  -4   4   6        0.14        0.69      0.89 o 
  -3   4   6        0.55        0.14      0.59 o 
  -2   4   6      134.16      127.26      2.60 o 
  -1   4   6     2480.96     2618.83     27.05 o 
   0   4   6       51.25       65.28      0.90 o 
   1   4   6     1494.09     1505.80     13.78 o 
   2   4   6      244.80      249.91      3.36 o 
   3   4   6        7.12        7.71      1.23 o 
   4   4   6       65.29       60.45      2.81 o 
  -4   5   6        0.35        1.89      1.04 o 
  -3   5   6        0.06       -0.20      1.04 o 
  -2   5   6       19.99       24.20      1.57 o 
  -1   5   6      286.94      286.70      3.97 o 
   0   5   6       14.63       17.78      0.56 o 
   1   5   6      771.50      842.50      6.87 o 
   2   5   6      145.17      148.73      2.43 o 
   3   5   6        3.79        1.54      2.31 o 
   4   5   6        7.25        6.48      1.42 o 
  -4   6   6       11.72       12.34      2.83 o 
  -3   6   6       20.07       21.36      1.40 o 
  -2   6   6        4.19        3.11      0.71 o 
  -1   6   6        0.44        1.78      0.55 o 
   0   6   6        0.00        0.26      0.21 o 
   1   6   6     1267.42     1280.90     10.14 o 
   2   6   6      362.95      336.86      4.43 o 
   3   6   6       37.14       37.00      2.83 o 
   4   6   6       47.10       47.24      2.71 o 
  -3   7   6       15.76       23.74      2.83 o 
  -2   7   6      153.86      143.78      2.52 o 
  -1   7   6      219.75      218.65      4.04 o 
   0   7   6       26.04       19.45      0.52 o 
   1   7   6        5.94       10.00      0.84 o 
   2   7   6        1.11        0.10      0.40 o 
   3   7   6        0.12        0.41      0.86 o 
   4   7   6        0.68        2.53      1.23 o 
  -3   8   6        0.55        0.21      0.99 o 
  -2   8   6      520.58      494.72      5.60 o 
  -1   8   6      927.02      916.46     10.68 o 
   0   8   6       54.88       48.87      0.85 o 
   1   8   6      148.04      143.26      2.52 o 
   2   8   6       23.00       24.11      1.12 o 
   3   8   6        0.36       -0.03      0.80 o 
   4   8   6       13.05       12.72      2.06 o 
  -3   9   6        0.38        0.30      0.99 o 
  -2   9   6       34.28       36.83      1.23 o 
  -1   9   6        9.59        8.16      0.73 o 
   0   9   6      125.59      131.32      2.27 o 
   1   9   6       32.18       35.57      2.34 o 
   2   9   6       97.38      100.94      2.27 o 
   3   9   6       36.40       25.07      2.00 o 
   4   9   6        4.04        2.06      1.80 o 
  -3  10   6        5.61        7.89      1.61 o 
  -2  10   6        5.32        7.15      0.72 o 
  -1  10   6       94.36       93.11      2.01 o 
   0  10   6      732.32      726.64      8.56 o 
   1  10   6     1323.18     1317.05     11.86 o 
   2  10   6      286.70      293.00      4.35 o 
   3  10   6        7.23        9.48      2.06 o 
  -3  11   6       38.64       37.29      3.86 o 
  -2  11   6      116.39      106.24      2.27 o 
  -1  11   6      105.82      108.86      2.29 o 
   0  11   6       11.56       12.59      0.89 o 
   1  11   6       30.68       29.42      1.16 o 
   2  11   6       16.32       14.02      1.08 o 
   3  11   6        9.26       12.39      2.11 o 
  -2  12   6       91.47       93.85      2.24 o 
  -1  12   6      209.47      210.71      3.84 o 
   0  12   6        7.37        8.11      0.89 o 
   1  12   6       32.39       28.69      1.64 o 
   2  12   6      231.04      244.55      4.90 o 
   3  12   6       44.98       42.63      1.77 o 
  -2  13   6       15.71       20.06      1.31 o 
  -1  13   6       55.18       55.76      2.34 o 
   0  13   6      112.59      118.57      2.77 o 
   1  13   6        1.07        1.54      1.03 o 
   2  13   6        0.74       -0.13      0.55 o 
   3  13   6        4.75        2.63      0.87 o 
  -2  14   6       36.60       40.55      1.84 o 
  -1  14   6       18.16       17.44      1.54 o 
   0  14   6       48.42       45.54      1.83 o 
   1  14   6      369.29      391.39      9.77 o 
   2  14   6        6.01        8.61      0.91 o 
  -1  15   6        8.60        8.26      1.93 o 
   0  15   6        0.45        0.26      0.91 o 
   1  15   6       17.14       18.52      2.06 o 
   2  15   6        0.00       -0.11      0.80 o 
  -1  16   6       30.54       31.35      2.09 o 
   0  16   6       44.01       47.79      2.83 o 
   1  16   6        0.94        1.80      1.29 o 
   0  17   6       51.01       56.29      2.73 o 
  -1 -16   7       29.57       33.81      2.04 o 
   0 -16   7        0.28        0.47      1.80 o 
  -2 -15   7       22.73       24.27      1.39 o 
  -1 -15   7        0.03        0.57      0.66 o 
   0 -15   7       26.59       29.59      1.46 o 
   1 -15   7       87.15       91.04      3.03 o 
  -2 -14   7        8.60        7.43      0.78 o 
  -1 -14   7       79.26       73.08      2.04 o 
   0 -14   7       27.16       31.77      2.19 o 
   1 -14   7       68.65       75.28      2.83 o 
   2 -14   7        6.42        4.89      2.06 o 
  -2 -13   7       23.31       23.62      1.14 o 
  -1 -13   7        8.87        9.20      0.91 o 
   0 -13   7       35.43       31.40      1.38 o 
   1 -13   7       40.48       38.02      1.73 o 
   2 -13   7       38.92       36.01      1.77 o 
  -3 -12   7       11.82       15.20      1.24 o 
  -2 -12   7      250.78      235.80      4.45 o 
  -1 -12   7       60.95       54.29      1.93 o 
   0 -12   7        9.81        8.84      0.83 o 
   1 -12   7       62.57       62.43      1.79 o 
   2 -12   7       45.92       42.25      1.85 o 
  -3 -11   7       14.67       18.23      2.00 o 
  -2 -11   7        2.39        3.32      0.44 o 
  -1 -11   7       47.14       47.00      1.74 o 
   0 -11   7        1.64        0.12      0.56 o 
   1 -11   7      209.60      203.97      3.71 o 
   2 -11   7       47.94       46.37      1.82 o 
   3 -11   7       51.56       59.66      4.37 o 
  -3 -10   7        0.57        2.71      0.76 o 
  -2 -10   7        0.28        0.84      0.77 o 
  -1 -10   7      598.38      573.37      6.31 o 
   0 -10   7      319.30      326.09      3.77 o 
   1 -10   7       13.69       16.13      0.99 o 
   2 -10   7       22.55       26.32      1.20 o 
   3 -10   7       12.63       18.52      2.83 o 
  -3  -9   7        2.45        4.13      0.77 o 
  -2  -9   7      117.86      114.38      2.66 o 
  -1  -9   7      200.51      208.88      2.99 o 
   0  -9   7      117.44      118.53      1.93 o 
   1  -9   7       22.21       20.92      1.04 o 
   2  -9   7       65.17       59.34      1.46 o 
   3  -9   7        2.57        3.18      1.17 o 
  -3  -8   7        2.17        3.42      0.70 o 
  -2  -8   7      216.19      195.33      3.55 o 
  -1  -8   7       15.56       16.80      0.89 o 
   0  -8   7      153.25      165.70      2.30 o 
   1  -8   7      353.09      346.93      4.27 o 
   2  -8   7       31.57       32.11      1.15 o 
   3  -8   7        0.88        2.55      1.17 o 
  -4  -7   7        2.59        5.06      1.04 o 
  -3  -7   7       33.53       41.20      1.44 o 
  -2  -7   7       99.59       97.41      2.31 o 
  -1  -7   7        3.10        3.89      0.47 o 
   0  -7   7      189.00      189.02      2.39 o 
   1  -7   7      798.50      784.61     18.53 o 
   2  -7   7        0.31        0.64      0.41 o 
   3  -7   7       62.11       61.43      2.81 o 
  -4  -6   7        0.80       -0.29      0.69 o 
  -3  -6   7        3.70        4.75      0.77 o 
  -2  -6   7      133.57      139.12      2.76 o 
  -1  -6   7      337.48      301.13      3.64 o 
   0  -6   7      132.04      125.23      1.69 o 
   1  -6   7      428.78      409.94      3.85 o 
   2  -6   7        4.03        6.65      0.58 o 
   3  -6   7       30.42       36.55      1.77 o 
  -4  -5   7        1.07        1.27      1.17 o 
  -3  -5   7       20.32       24.13      1.08 o 
  -2  -5   7       14.79       15.08      0.93 o 
  -1  -5   7       75.63       79.04      1.49 o 
   0  -5   7      495.49      558.75      5.76 o 
   1  -5   7       37.45       30.37      0.84 o 
   2  -5   7     1373.92     1317.85     12.28 o 
   3  -5   7       24.81       26.31      1.27 o 
   4  -5   7        9.30       15.17      1.98 o 
  -4  -4   7        7.59        9.15      1.64 o 
  -3  -4   7       59.39       63.20      1.53 o 
  -2  -4   7      402.76      376.03      4.48 o 
  -1  -4   7       38.52       31.67      0.90 o 
   0  -4   7       31.91       32.46      0.84 o 
   1  -4   7        0.13        2.23      0.49 o 
   2  -4   7        0.14        0.91      0.40 o 
   3  -4   7       20.45       18.73      1.15 o 
   4  -4   7        6.22        7.78      2.06 o 
  -4  -3   7        0.00       -0.47      1.17 o 
  -3  -3   7       22.18       32.14      1.21 o 
  -2  -3   7        0.17        1.96      0.49 o 
  -1  -3   7        0.39        0.33      0.33 o 
   0  -3   7      488.94      560.24      4.62 o 
   1  -3   7      719.69      699.08      7.05 o 
   2  -3   7       59.61       58.85      1.22 o 
   3  -3   7      147.61      152.23      3.17 o 
   4  -3   7      103.74      109.04      4.00 o 
  -4  -2   7        0.21        1.38      1.17 o 
  -3  -2   7        0.62        1.72      0.48 o 
  -2  -2   7      415.71      416.34      4.71 o 
  -1  -2   7     1876.09     1895.44     13.67 o 
   0  -2   7     2207.07     2403.77     18.63 o 
   1  -2   7     1066.76      979.21      7.46 o 
   2  -2   7       26.44       30.56      1.52 o 
   3  -2   7       42.62       34.23      1.53 o 
   4  -2   7       11.19       11.43      1.61 o 
  -4  -1   7        5.99        5.03      1.17 o 
  -3  -1   7       16.59       15.80      0.93 o 
  -2  -1   7        0.70        1.93      0.38 o 
  -1  -1   7       71.87       72.75      1.08 o 
   0  -1   7       84.49       78.35      1.13 o 
   1  -1   7        1.82        2.44      0.52 o 
   2  -1   7     1131.94     1080.99     10.17 o 
   3  -1   7        1.91        2.44      1.00 o 
   4  -1   7       90.03      107.07      5.01 o 
  -4   0   7        8.88        9.54      1.58 o 
  -3   0   7        0.10        0.35      0.49 o 
  -2   0   7      379.03      363.06      4.26 o 
  -1   0   7       61.27       76.10      1.22 o 
   0   0   7       75.67       76.39      1.07 o 
   1   0   7      786.79      831.47      7.00 o 
   2   0   7      100.64       98.38      2.15 o 
   3   0   7       11.05       11.32      1.02 o 
   4   0   7        0.52        1.54      1.05 o 
  -4   1   7        5.25        2.81      1.13 o 
  -3   1   7       41.56       47.01      1.48 o 
  -2   1   7      855.65      859.80      8.53 o 
  -1   1   7        5.03        3.71      0.37 o 
   0   1   7      122.85      113.12      1.27 o 
   1   1   7      879.53      898.94      7.52 o 
   2   1   7       46.38       46.51      1.17 o 
   3   1   7       50.51       50.32      1.73 o 
   4   1   7       44.68       48.12      2.55 o 
  -4   2   7        0.03       -0.05      0.83 o 
  -3   2   7       24.55       24.37      1.17 o 
  -2   2   7      278.43      268.73      4.29 o 
  -1   2   7      680.90      653.92      5.47 o 
   0   2   7     2332.13     2498.70     16.23 o 
   1   2   7     1893.59     1922.86     15.08 o 
   2   2   7        4.88        7.36      0.59 o 
   3   2   7       38.29       41.15      1.62 o 
   4   2   7        0.50        0.39      1.16 o 
  -4   3   7       13.86       14.79      1.79 o 
  -3   3   7        5.27        4.98      0.71 o 
  -2   3   7        3.73        2.83      0.71 o 
  -1   3   7      129.54      121.57      1.56 o 
   0   3   7     1348.86     1459.04      9.76 o 
   1   3   7       29.80       30.72      0.86 o 
   2   3   7       97.59       95.34      1.66 o 
   3   3   7       31.51       27.18      1.43 o 
   4   3   7       12.12       15.28      1.82 o 
  -4   4   7        4.05        3.69      1.19 o 
  -3   4   7        9.79        9.24      0.89 o 
  -2   4   7       32.88       31.44      1.67 o 
  -1   4   7      166.81      155.58      2.65 o 
   0   4   7       28.78       30.54      0.65 o 
   1   4   7      641.54      574.82      5.88 o 
   2   4   7       13.80       13.56      0.77 o 
   3   4   7      258.83      253.55      5.45 o 
   4   4   7        9.00       12.72      1.72 o 
  -4   5   7        0.04        1.54      1.80 o 
  -3   5   7       92.70      100.41      2.72 o 
  -2   5   7      289.07      280.83      4.55 o 
  -1   5   7       32.18       37.41      1.21 o 
   0   5   7      280.76      324.84      2.75 o 
   1   5   7      436.43      444.68      5.39 o 
   2   5   7        2.37        2.41      0.52 o 
   3   5   7       74.97       69.32      2.73 o 
   4   5   7       16.76       17.95      1.98 o 
  -3   6   7        5.11        6.65      0.93 o 
  -2   6   7      341.92      323.87      5.10 o 
  -1   6   7      184.50      168.38      3.04 o 
   0   6   7      171.70      157.69      1.68 o 
   1   6   7      467.68      449.55      4.79 o 
   2   6   7        7.32       10.05      0.77 o 
   3   6   7        7.36        9.00      1.35 o 
   4   6   7        0.27       -0.58      1.05 o 
  -3   7   7        2.34        0.64      1.16 o 
  -2   7   7       19.04       19.88      1.08 o 
  -1   7   7      260.35      265.62      4.07 o 
   0   7   7      436.42      437.62      3.80 o 
   1   7   7       42.19       42.68      1.34 o 
   2   7   7        9.41        9.72      0.75 o 
   3   7   7       33.97       30.42      2.18 o 
   4   7   7        1.64        2.83      1.27 o 
  -3   8   7        5.37        7.49      1.45 o 
  -2   8   7       26.57       23.64      1.05 o 
  -1   8   7      123.82      130.97      2.64 o 
   0   8   7      473.90      473.03      5.33 o 
   1   8   7      285.45      277.15      4.01 o 
   2   8   7       36.61       40.25      1.61 o 
   3   8   7      100.59      105.20      3.54 o 
   4   8   7        7.81       11.83      2.57 o 
  -3   9   7       83.36       85.54      5.01 o 
  -2   9   7        9.73        9.15      0.85 o 
  -1   9   7       40.66       39.08      1.47 o 
   0   9   7       27.38       30.30      1.23 o 
   1   9   7      552.82      566.58      6.78 o 
   2   9   7        0.11        0.90      0.63 o 
   3   9   7        6.22        6.03      1.35 o 
  -3  10   7        2.02        2.95      1.17 o 
  -2  10   7       56.95       56.91      1.58 o 
  -1  10   7       16.23       16.48      0.94 o 
   0  10   7      378.79      383.46      5.29 o 
   1  10   7      740.16      752.83      7.42 o 
   2  10   7       21.48       20.63      1.38 o 
   3  10   7        0.53        0.51      1.54 o 
  -3  11   7        0.72        1.29      1.80 o 
  -2  11   7        0.44        1.20      0.65 o 
  -1  11   7      147.28      145.10      2.68 o 
   0  11   7       23.68       23.92      1.82 o 
   1  11   7        2.63        2.84      0.97 o 
   2  11   7       24.38       22.98      1.62 o 
   3  11   7       71.12       71.55      3.09 o 
  -2  12   7        0.99        1.58      0.77 o 
  -1  12   7       39.95       36.26      1.58 o 
   0  12   7       29.04       26.77      1.95 o 
   1  12   7       10.58        9.00      1.54 o 
   2  12   7       23.07       28.55      1.28 o 
   3  12   7       40.36       49.20      2.23 o 
  -2  13   7        3.40        2.36      0.77 o 
  -1  13   7       15.03       17.86      1.54 o 
   0  13   7       25.22       20.58      1.64 o 
   1  13   7       47.96       47.06      2.83 o 
   2  13   7       34.61       35.34      1.24 o 
   3  13   7       13.81       16.03      1.84 o 
  -2  14   7        9.50        8.95      3.86 o 
  -1  14   7       53.67       49.64      2.34 o 
   0  14   7       42.88       43.67      2.18 o 
   1  14   7      112.31      107.75      4.63 o 
   2  14   7       18.76       18.52      1.34 o 
  -1  15   7       90.76       96.40      3.33 o 
   0  15   7       54.04       57.92      2.55 o 
   1  15   7       11.15        9.26      1.80 o 
   2  15   7        7.47        8.23      1.54 o 
   0  16   7       15.19       13.65      1.64 o 
   1  16   7      104.65      116.49      5.14 o 
   0 -16   8       18.60       19.81      1.82 o 
  -1 -15   8        0.01       -0.25      0.64 o 
   0 -15   8      132.54      138.13      2.98 o 
   1 -15   8        8.78        9.37      1.42 o 
  -2 -14   8        3.46        4.22      0.72 o 
  -1 -14   8       25.35       21.44      1.23 o 
   0 -14   8       13.81       12.52      1.30 o 
   1 -14   8       93.25      100.49      2.96 o 
  -2 -13   8        0.79        1.26      0.57 o 
  -1 -13   8       17.55       15.58      1.15 o 
   0 -13   8        1.25        0.92      0.92 o 
   1 -13   8       72.98       73.30      2.12 o 
   2 -13   8       14.62       16.34      1.40 o 
  -3 -12   8       11.64       12.11      2.19 o 
  -2 -12   8      105.60      105.17      3.49 o 
  -1 -12   8       16.86       19.11      1.10 o 
   0 -12   8       33.75       35.91      1.38 o 
   1 -12   8        1.22        1.19      0.62 o 
   2 -12   8       97.94      105.86      4.81 o 
  -3 -11   8       19.75       22.12      1.63 o 
  -2 -11   8      166.13      161.46      3.77 o 
  -1 -11   8       78.07       74.93      1.85 o 
   0 -11   8      240.05      245.32      3.66 o 
   1 -11   8       69.79       68.72      1.86 o 
   2 -11   8       93.02       95.39      2.65 o 
  -3 -10   8        0.05        0.73      0.78 o 
  -2 -10   8       44.84       45.45      1.83 o 
  -1 -10   8        4.79        5.14      1.26 o 
   0 -10   8      233.04      226.85      3.90 o 
   1 -10   8       72.30       80.89      2.67 o 
   2 -10   8       38.51       37.26      1.38 o 
   3 -10   8       23.07       22.12      2.83 o 
  -3  -9   8       28.47       22.02      1.53 o 
  -2  -9   8       27.75       29.86      1.53 o 
  -1  -9   8       41.63       45.20      1.36 o 
   0  -9   8      475.79      460.65      4.80 o 
   1  -9   8       50.02       49.18      1.51 o 
   2  -9   8       28.38       26.30      1.09 o 
   3  -9   8       20.77       22.12      2.83 o 
  -3  -8   8        0.16        0.66      0.62 o 
  -2  -8   8      111.14      107.49      2.61 o 
  -1  -8   8       66.67       63.45      1.54 o 
   0  -8   8      148.08      151.89      2.25 o 
   1  -8   8      237.97      226.58      2.98 o 
   2  -8   8      239.26      229.92      3.14 o 
   3  -8   8        6.48        2.83      1.80 o 
  -3  -7   8       15.13       20.42      1.19 o 
  -2  -7   8      136.07      135.73      2.91 o 
  -1  -7   8        0.00        0.75      0.41 o 
   0  -7   8      909.35      911.52      7.95 o 
   1  -7   8      182.32      183.95      2.86 o 
   2  -7   8        0.08        0.86      0.44 o 
   3  -7   8       26.77       30.60      3.09 o 
  -4  -6   8       24.16       23.13      5.01 o 
  -3  -6   8       23.89       21.93      1.19 o 
  -2  -6   8      148.17      138.25      2.80 o 
  -1  -6   8       20.93       24.36      0.91 o 
   0  -6   8        6.13        4.91      0.46 o 
   1  -6   8       48.00       42.82      1.17 o 
   2  -6   8       20.03       14.25      0.91 o 
   3  -6   8        9.46       10.66      1.42 o 
  -4  -5   8        0.49        1.58      1.23 o 
  -3  -5   8        1.92        1.20      0.53 o 
  -2  -5   8        4.90        6.50      0.78 o 
  -1  -5   8       21.95       23.34      0.89 o 
   0  -5   8      836.84      818.64      7.08 o 
   1  -5   8     1538.89     1564.05     11.67 o 
   2  -5   8      435.79      421.46      4.65 o 
   3  -5   8        1.14        1.05      0.68 o 
  -4  -4   8       11.93        8.59      1.72 o 
  -3  -4   8        0.48        1.03      0.74 o 
  -2  -4   8      269.02      272.01      4.07 o 
  -1  -4   8       30.39       38.43      1.74 o 
   0  -4   8      188.01      156.67      1.92 o 
   1  -4   8       99.49      100.78      1.67 o 
   2  -4   8       26.31       29.87      1.15 o 
   3  -4   8       91.16       83.69      2.42 o 
   4  -4   8       14.30       14.14      2.83 o 
  -4  -3   8        1.33        1.67      1.27 o 
  -3  -3   8       51.55       57.24      2.68 o 
  -2  -3   8      194.05      191.95      2.88 o 
  -1  -3   8        0.04        1.30      0.39 o 
   0  -3   8      245.03      239.09      2.46 o 
   1  -3   8      244.80      256.21      2.71 o 
   2  -3   8       25.69       18.13      0.83 o 
   3  -3   8      428.49      426.08      6.27 o 
   4  -3   8        2.75        1.38      1.80 o 
  -4  -2   8        2.09        1.87      1.23 o 
  -3  -2   8       84.75       80.63      2.01 o 
  -2  -2   8      317.93      312.75      3.93 o 
  -1  -2   8       92.53       89.07      1.42 o 
   0  -2   8        1.78        3.15      0.33 o 
   1  -2   8        0.08        2.55      0.34 o 
   2  -2   8       23.14       25.54      1.60 o 
   3  -2   8       11.33       10.59      1.50 o 
   4  -2   8        4.25        6.78      1.47 o 
  -4  -1   8        3.82        6.16      1.54 o 
  -3  -1   8       91.57      101.23      2.22 o 
  -2  -1   8        1.21        1.19      0.38 o 
  -1  -1   8      280.77      270.19      2.86 o 
   0  -1   8     1419.01     1437.73     10.68 o 
   1  -1   8      676.24      647.12      7.37 o 
   2  -1   8       50.71       45.89      1.89 o 
   3  -1   8        0.95        1.25      0.80 o 
   4  -1   8        7.87        7.30      1.54 o 
  -4   0   8        5.34        6.19      2.06 o 
  -3   0   8        0.35       -0.27      0.51 o 
  -2   0   8      203.52      197.43      2.94 o 
  -1   0   8      243.59      261.41      4.05 o 
   0   0   8      882.43      914.26      7.68 o 
   1   0   8       14.95       12.87      0.66 o 
   2   0   8       38.31       40.07      1.15 o 
   3   0   8        8.28        6.63      1.38 o 
   4   0   8       15.34       15.89      3.47 o 
  -4   1   8        3.97        4.46      1.19 o 
  -3   1   8       55.83       55.83      1.70 o 
  -2   1   8      175.64      167.75      3.20 o 
  -1   1   8      272.04      270.91      2.61 o 
   0   1   8      647.78      711.89      5.27 o 
   1   1   8      111.11      110.28      1.85 o 
   2   1   8        6.60        8.95      0.67 o 
   3   1   8      320.89      318.84      8.01 o 
   4   1   8       28.35       33.57      2.45 o 
  -4   2   8        1.58        1.48      1.08 o 
  -3   2   8       16.02       16.23      1.61 o 
  -2   2   8       19.05       18.68      1.09 o 
  -1   2   8      129.67      141.21      1.61 o 
   0   2   8       39.53       31.98      0.67 o 
   1   2   8        8.82       10.68      0.52 o 
   2   2   8      138.65      133.94      2.19 o 
   3   2   8        6.95        9.53      1.02 o 
   4   2   8        5.61        4.40      1.42 o 
  -4   3   8        6.96        7.71      2.57 o 
  -3   3   8      280.54      281.45      4.31 o 
  -2   3   8        9.62        8.75      0.90 o 
  -1   3   8      583.80      597.47      5.43 o 
   0   3   8      850.27      790.57      5.68 o 
   1   3   8      349.98      349.83      3.65 o 
   2   3   8      270.50      264.63      3.42 o 
   3   3   8        0.38        0.22      0.86 o 
   4   3   8       10.57       11.34      1.72 o 
  -4   4   8        3.57        3.34      2.06 o 
  -3   4   8        3.04        4.36      1.19 o 
  -2   4   8      234.47      229.02      4.09 o 
  -1   4   8        2.66        3.52      0.47 o 
   0   4   8      176.13      147.34      2.08 o 
   1   4   8       49.40       41.26      1.01 o 
   2   4   8        0.01        0.51      0.39 o 
   3   4   8       39.90       35.63      1.58 o 
   4   4   8       62.61       61.97      3.08 o 
  -3   5   8       55.26       47.06      2.17 o 
  -2   5   8      269.88      265.98      5.54 o 
  -1   5   8     1068.55     1075.15     12.12 o 
   0   5   8      267.99      301.95      2.70 o 
   1   5   8        8.42        7.40      0.55 o 
   2   5   8        0.16        0.45      0.42 o 
   3   5   8      104.89      105.85      4.11 o 
   4   5   8        4.70        1.89      1.35 o 
  -3   6   8       22.88       21.35      2.00 o 
  -2   6   8        6.31        4.62      0.46 o 
  -1   6   8        6.68        6.33      1.05 o 
   0   6   8       25.24       23.25      0.68 o 
   1   6   8      137.32      147.18      2.69 o 
   2   6   8       69.83       63.30      1.74 o 
   3   6   8       30.88       31.58      2.09 o 
   4   6   8        1.18        0.13      1.09 o 
  -3   7   8       33.48       36.18      3.21 o 
  -2   7   8        1.34        0.74      0.60 o 
  -1   7   8      426.33      412.32      5.69 o 
   0   7   8     1530.17     1556.87     12.67 o 
   1   7   8      435.16      434.00      5.44 o 
   2   7   8      211.48      195.44      3.27 o 
   3   7   8        2.54        1.67      0.91 o 
   4   7   8       11.49       15.94      2.57 o 
  -3   8   8        1.54        0.72      0.99 o 
  -2   8   8        1.15        5.83      0.93 o 
  -1   8   8       22.62       27.42      1.28 o 
   0   8   8      365.85      368.89      4.47 o 
   1   8   8       33.32       32.62      1.34 o 
   2   8   8       23.02       21.85      1.24 o 
   3   8   8        1.39        0.05      0.99 o 
  -3   9   8        0.76        0.91      1.17 o 
  -2   9   8      111.36      106.53      2.22 o 
  -1   9   8       29.59       28.64      1.36 o 
   0   9   8      115.40      120.51      4.16 o 
   1   9   8       46.05       48.34      1.63 o 
   2   9   8       86.08       84.70      2.15 o 
   3   9   8       49.55       55.11      2.71 o 
  -3  10   8       14.11       14.14      2.83 o 
  -2  10   8        1.51        0.80      0.55 o 
  -1  10   8      131.46      136.90      2.94 o 
   0  10   8      117.21      114.38      2.68 o 
   1  10   8      153.62      153.14      2.87 o 
   2  10   8       15.11       14.83      1.35 o 
   3  10   8       39.95       54.75      2.81 o 
  -2  11   8        0.21        1.46      0.62 o 
  -1  11   8        3.00        5.33      0.73 o 
   0  11   8      397.77      384.21      6.73 o 
   1  11   8        5.03        5.66      1.29 o 
   2  11   8      138.79      143.24      2.99 o 
   3  11   8        0.68       -0.60      1.05 o 
  -2  12   8       12.06       16.46      1.18 o 
  -1  12   8       24.08       29.33      1.51 o 
   0  12   8      137.38      138.61      3.64 o 
   1  12   8       12.45       10.29      1.54 o 
   2  12   8       60.86       59.45      1.78 o 
   3  12   8        7.19        7.58      1.28 o 
  -2  13   8       49.25       52.04      2.03 o 
  -1  13   8       57.05       59.72      2.11 o 
   0  13   8        8.72        7.97      1.09 o 
   1  13   8       55.22       51.94      3.09 o 
   2  13   8       11.79       13.78      1.21 o 
  -1  14   8       56.82       58.49      4.37 o 
   0  14   8        1.23        0.13      0.91 o 
   1  14   8       26.38       24.69      2.31 o 
   2  14   8        8.42        8.68      1.23 o 
  -1  15   8        8.26        6.05      1.67 o 
   0  15   8      131.49      144.26      5.91 o 
   1  15   8       16.31       19.03      2.31 o 
   2  15   8        0.49        1.80      1.29 o 
   0  16   8       48.95       47.57      3.60 o 
   1  16   8       32.63       35.23      2.83 o 
  -1 -15   9       29.08       29.58      2.83 o 
   0 -15   9        0.62        0.86      0.87 o 
  -2 -14   9        0.69       -0.17      0.69 o 
  -1 -14   9       13.72       17.12      1.17 o 
   0 -14   9       38.68       39.65      1.66 o 
   1 -14   9       47.54       58.99      3.78 o 
  -2 -13   9        4.78        5.56      0.86 o 
  -1 -13   9       23.49       24.18      1.28 o 
   0 -13   9      207.40      209.51      3.58 o 
   1 -13   9       19.08       19.96      1.28 o 
   2 -13   9       12.25       12.05      1.28 o 
  -2 -12   9       36.44       34.36      1.19 o 
  -1 -12   9       36.86       35.69      1.46 o 
   0 -12   9        5.61        8.40      0.89 o 
   1 -12   9      255.24      276.45      4.20 o 
   2 -12   9       17.69       17.68      1.36 o 
  -3 -11   9       19.85       15.79      1.86 o 
  -2 -11   9        0.24        0.56      0.44 o 
  -1 -11   9        4.60        2.98      0.62 o 
   0 -11   9        0.05       -0.32      0.54 o 
   1 -11   9       43.69       42.72      1.57 o 
   2 -11   9       56.49       59.13      2.19 o 
  -3 -10   9        2.52        4.37      1.08 o 
  -2 -10   9        8.75       11.31      1.64 o 
  -1 -10   9       39.80       39.75      1.36 o 
   0 -10   9      149.04      138.86      2.60 o 
   1 -10   9       83.45       78.74      2.67 o 
   2 -10   9       18.50       18.93      1.15 o 
  -3  -9   9       20.84       24.86      1.92 o 
  -2  -9   9       22.93       25.27      1.53 o 
  -1  -9   9      437.22      431.09      7.46 o 
   0  -9   9      254.90      244.93      3.53 o 
   1  -9   9        0.48        3.52      0.67 o 
   2  -9   9        3.91        3.72      0.63 o 
   3  -9   9        6.05        7.46      2.31 o 
  -3  -8   9       40.68       39.05      1.83 o 
  -2  -8   9       36.25       36.06      1.62 o 
  -1  -8   9       13.23       14.37      1.11 o 
   0  -8   9      185.07      186.12      3.61 o 
   1  -8   9      209.56      197.37      3.11 o 
   2  -8   9       11.00       10.59      0.83 o 
   3  -8   9       36.14       31.63      3.34 o 
  -3  -7   9        1.24        0.03      0.71 o 
  -2  -7   9       10.36       14.51      1.13 o 
  -1  -7   9       59.46       50.66      1.36 o 
   0  -7   9      513.17      484.00      5.09 o 
   1  -7   9       97.79      108.77      2.37 o 
   2  -7   9      206.35      205.92      2.92 o 
   3  -7   9       22.56       22.95      1.90 o 
  -3  -6   9        0.01       -0.10      1.16 o 
  -2  -6   9       40.70       43.58      1.79 o 
  -1  -6   9        5.29        3.77      0.51 o 
   0  -6   9       34.19       38.28      1.06 o 
   1  -6   9      221.38      225.70      2.67 o 
   2  -6   9       79.57       71.97      1.78 o 
   3  -6   9       30.60       27.24      1.90 o 
  -3  -5   9       72.15       69.18      4.30 o 
  -2  -5   9       28.66       33.20      1.42 o 
  -1  -5   9      260.61      259.24      3.35 o 
   0  -5   9      601.28      623.22      6.64 o 
   1  -5   9       23.80       29.30      1.21 o 
   2  -5   9       72.33       81.35      2.38 o 
   3  -5   9        4.25        1.85      0.99 o 
  -3  -4   9      114.80      112.89      2.88 o 
  -2  -4   9       24.68       24.41      1.89 o 
  -1  -4   9        7.71        7.73      0.67 o 
   0  -4   9       67.38       63.53      1.29 o 
   1  -4   9        7.87        3.04      0.63 o 
   2  -4   9       39.71       35.50      1.25 o 
   3  -4   9        0.24       -0.11      0.63 o 
  -3  -3   9       14.86       11.15      1.04 o 
  -2  -3   9       90.66       93.33      4.01 o 
  -1  -3   9      309.78      292.14      3.29 o 
   0  -3   9     1410.91     1379.95     12.39 o 
   1  -3   9       27.82       32.59      0.91 o 
   2  -3   9      454.45      443.83      5.23 o 
   3  -3   9        9.86       15.19      1.23 o 
   4  -3   9        3.22        2.83      1.27 o 
  -4  -2   9        4.27        6.04      1.64 o 
  -3  -2   9       18.68       23.37      2.78 o 
  -2  -2   9       33.60       34.53      1.28 o 
  -1  -2   9        1.55        2.06      0.38 o 
   0  -2   9        6.02        4.36      0.42 o 
   1  -2   9      225.83      221.28      2.44 o 
   2  -2   9       26.53       23.22      1.30 o 
   3  -2   9       70.82       69.18      2.54 o 
   4  -2   9        4.64        4.11      1.45 o 
  -4  -1   9       10.39        9.22      1.82 o 
  -3  -1   9       14.42       17.35      1.59 o 
  -2  -1   9       64.41       62.91      1.89 o 
  -1  -1   9      280.34      294.86      3.10 o 
   0  -1   9      679.82      682.01      5.52 o 
   1  -1   9      132.12      140.84      1.77 o 
   2  -1   9      554.50      566.64      6.21 o 
   3  -1   9       52.18       60.01      2.12 o 
   4  -1   9        5.12        3.86      1.29 o 
  -4   0   9        1.83        4.11      2.06 o 
  -3   0   9        0.08       -0.45      0.69 o 
  -2   0   9       50.25       49.17      1.43 o 
  -1   0   9       59.08       60.32      1.22 o 
   0   0   9        9.33        6.98      0.54 o 
   1   0   9        0.67        0.31      0.35 o 
   2   0   9       18.58       17.46      0.91 o 
   3   0   9       13.11       15.94      1.32 o 
   4   0   9       15.78       15.75      2.44 o 
  -4   1   9       30.01       38.06      4.11 o 
  -3   1   9        2.58        1.71      0.69 o 
  -2   1   9      270.37      259.41      4.39 o 
  -1   1   9       19.73       16.72      0.75 o 
   0   1   9     1337.28     1289.50      8.91 o 
   1   1   9        4.77        5.01      0.59 o 
   2   1   9      785.93      751.07      7.72 o 
   3   1   9      206.44      209.99      4.11 o 
   4   1   9        6.49        6.43      1.54 o 
  -3   2   9       23.23       22.49      1.33 o 
  -2   2   9       14.76       13.61      1.06 o 
  -1   2   9       81.92       86.16      1.44 o 
   0   2   9       24.09       17.73      0.58 o 
   1   2   9       18.65       20.61      0.75 o 
   2   2   9       28.23       24.65      1.01 o 
   3   2   9       43.33       42.53      1.88 o 
   4   2   9        0.80        0.57      1.17 o 
  -3   3   9       79.45       76.68      2.15 o 
  -2   3   9      328.50      324.31      5.24 o 
  -1   3   9      244.84      245.60      2.84 o 
   0   3   9      797.68      836.57      6.57 o 
   1   3   9      134.61      135.60      1.97 o 
   2   3   9      241.33      244.81      3.40 o 
   3   3   9        0.72        2.13      0.78 o 
   4   3   9       22.32       17.33      2.09 o 
  -3   4   9        6.04        4.89      1.19 o 
  -2   4   9       66.65       65.66      2.11 o 
  -1   4   9        2.65        1.31      0.47 o 
   0   4   9        7.17        9.16      0.64 o 
   1   4   9       38.41       41.84      1.06 o 
   2   4   9       16.96       13.33      0.83 o 
   3   4   9       19.63       18.19      1.32 o 
   4   4   9        3.16        5.52      1.54 o 
  -3   5   9        6.78        3.01      1.08 o 
  -2   5   9      438.51      423.85      6.48 o 
  -1   5   9      514.86      497.98      6.53 o 
   0   5   9     1247.00     1259.19      9.27 o 
   1   5   9        4.73        5.42      0.54 o 
   2   5   9      419.63      398.70      4.80 o 
   3   5   9        1.81        3.78      0.87 o 
   4   5   9        4.24        4.37      1.80 o 
  -3   6   9        3.40        1.83      0.93 o 
  -2   6   9      115.62      104.38      2.42 o 
  -1   6   9       10.21       14.28      1.43 o 
   0   6   9       11.60       12.25      0.75 o 
   1   6   9        0.44        0.13      0.39 o 
   2   6   9       67.66       69.17      1.89 o 
   3   6   9       40.34       39.65      2.34 o 
   4   6   9        1.89        2.83      1.80 o 
  -3   7   9       32.96       31.49      2.45 o 
  -2   7   9        8.02       10.97      1.48 o 
  -1   7   9      396.38      406.02      5.73 o 
   0   7   9      306.60      306.26      3.95 o 
   1   7   9        0.51        0.79      0.44 o 
   2   7   9      135.84      135.05      2.68 o 
   3   7   9       51.12       60.55      2.81 o 
  -3   8   9        0.08       -0.77      1.09 o 
  -2   8   9       64.05       73.25      1.74 o 
  -1   8   9      316.90      292.84      4.64 o 
   0   8   9      400.87      392.78      5.29 o 
   1   8   9       65.98       69.69      1.83 o 
   2   8   9        9.17       12.54      1.06 o 
   3   8   9       20.04       13.75      1.72 o 
  -3   9   9        5.77        8.49      2.31 o 
  -2   9   9        2.20        3.33      0.60 o 
  -1   9   9      234.38      232.47      4.36 o 
   0   9   9      231.73      235.56      4.73 o 
   1   9   9      184.23      185.89      3.27 o 
   2   9   9       89.39       93.37      4.37 o 
   3   9   9        1.43        3.38      1.23 o 
  -2  10   9        3.91        4.00      0.75 o 
  -1  10   9       14.68       11.83      1.02 o 
   0  10   9       55.77       44.53      2.09 o 
   1  10   9      106.81      105.86      2.91 o 
   2  10   9        1.73        0.90      0.66 o 
   3  10   9        3.35        2.74      1.35 o 
  -2  11   9       23.49       24.36      1.36 o 
  -1  11   9        0.78        2.78      1.54 o 
   0  11   9       51.80       53.41      2.27 o 
   1  11   9        1.08        4.37      1.29 o 
   2  11   9      136.51      138.42      3.03 o 
   3  11   9        1.86        2.37      2.57 o 
  -2  12   9      105.15      102.21      2.82 o 
  -1  12   9      138.60      145.72      3.24 o 
   0  12   9       31.99       33.10      1.90 o 
   1  12   9       56.50       60.17      3.34 o 
   2  12   9       69.32       70.04      2.63 o 
   3  12   9        3.68        2.52      1.35 o 
  -2  13   9        0.01        0.48      0.73 o 
  -1  13   9      169.50      183.88      3.78 o 
   0  13   9      183.83      183.09      6.43 o 
   1  13   9        0.75        1.03      1.03 o 
   2  13   9        5.76        7.56      1.23 o 
  -1  14   9        0.20        1.17      0.99 o 
   0  14   9       56.91       54.00      3.60 o 
   1  14   9       76.72       80.23      4.11 o 
   2  14   9        7.63        6.69      1.54 o 
   0  15   9        5.62        6.17      1.80 o 
   1  15   9       37.02       31.12      2.83 o 
  -1 -14  10       20.24       19.78      1.43 o 
   0 -14  10       98.91      116.60      2.75 o 
   1 -14  10       22.48       24.41      2.09 o 
  -2 -13  10        0.51       -1.80      1.29 o 
  -1 -13  10        6.93       10.02      1.04 o 
   0 -13  10       51.89       44.23      1.72 o 
   1 -13  10       11.47       11.81      1.12 o 
  -2 -12  10        8.32        6.95      1.19 o 
  -1 -12  10        6.15        5.96      0.83 o 
   0 -12  10       43.59       38.45      1.53 o 
   1 -12  10       62.04       63.55      2.09 o 
   2 -12  10        0.83        2.87      1.02 o 
  -2 -11  10       11.86        9.62      1.21 o 
  -1 -11  10      203.22      207.53      5.12 o 
   0 -11  10       64.79       60.90      2.08 o 
   1 -11  10       22.66       24.83      1.38 o 
   2 -11  10        4.68        3.82      1.57 o 
  -3 -10  10        2.81        3.77      1.35 o 
  -2 -10  10        1.25        1.03      0.78 o 
  -1 -10  10       33.47       36.97      2.23 o 
   0 -10  10      139.13      139.44      2.66 o 
   1 -10  10       38.17       34.92      1.47 o 
   2 -10  10      129.92      124.76      2.69 o 
  -3  -9  10        6.38        6.86      1.23 o 
  -2  -9  10        4.42        5.35      0.89 o 
  -1  -9  10        9.22       10.21      0.83 o 
   0  -9  10        1.65        0.93      0.54 o 
   1  -9  10      174.67      167.87      2.98 o 
   2  -9  10       49.80       49.11      2.24 o 
   3  -9  10        8.27       12.34      2.57 o 
  -3  -8  10        4.82        5.70      1.14 o 
  -2  -8  10        3.68        2.18      0.78 o 
  -1  -8  10        2.14        1.47      0.57 o 
   0  -8  10       21.32       17.92      1.05 o 
   1  -8  10        0.95        0.40      0.47 o 
   2  -8  10       15.85       17.24      1.22 o 
   3  -8  10       28.59       28.54      3.34 o 
  -3  -7  10        4.46        7.75      1.41 o 
  -2  -7  10       10.42       10.00      1.02 o 
  -1  -7  10      386.12      376.80      4.57 o 
   0  -7  10       14.88       15.87      1.11 o 
   1  -7  10      135.62      120.48      2.93 o 
   2  -7  10       16.63        9.94      0.91 o 
   3  -7  10       18.03       13.72      1.72 o 
  -3  -6  10        3.01        3.32      1.05 o 
  -2  -6  10       13.48       15.35      1.50 o 
  -1  -6  10       50.75       45.74      1.33 o 
   0  -6  10      145.64      145.63      3.72 o 
   1  -6  10        2.03        3.91      0.62 o 
   2  -6  10       97.46       93.80      2.12 o 
   3  -6  10       17.31       12.32      1.72 o 
  -3  -5  10        7.71        5.89      1.08 o 
  -2  -5  10       18.57       16.87      1.12 o 
  -1  -5  10      112.72      101.41      1.90 o 
   0  -5  10      116.51      101.40      1.79 o 
   1  -5  10      357.12      367.43      3.73 o 
   2  -5  10       78.89       83.39      1.99 o 
   3  -5  10        0.00       -0.31      1.03 o 
  -3  -4  10       28.85       28.15      1.70 o 
  -2  -4  10        8.99        9.31      0.83 o 
  -1  -4  10        6.24        4.76      0.62 o 
   0  -4  10        0.02       -0.36      0.35 o 
   1  -4  10      127.00      127.44      1.90 o 
   2  -4  10        3.66        3.66      0.62 o 
   3  -4  10       12.27       17.19      2.44 o 
  -3  -3  10       25.68       29.69      2.27 o 
  -2  -3  10       27.10       28.36      1.41 o 
  -1  -3  10     1177.68     1167.53     10.80 o 
   0  -3  10      743.53      732.34      7.29 o 
   1  -3  10       14.21       19.15      0.80 o 
   2  -3  10        5.99        2.25      0.59 o 
   3  -3  10        9.57       10.04      1.45 o 
  -3  -2  10        7.60       11.22      1.64 o 
  -2  -2  10       26.56       33.05      1.55 o 
  -1  -2  10      119.07      117.98      1.79 o 
   0  -2  10       12.10       10.83      0.64 o 
   1  -2  10        6.97        9.76      0.67 o 
   2  -2  10      243.56      236.90      4.27 o 
   3  -2  10        2.82        3.17      1.05 o 
  -3  -1  10       64.21       55.10      2.81 o 
  -2  -1  10       90.36       91.76      2.38 o 
  -1  -1  10      327.91      297.46      3.23 o 
   0  -1  10      181.00      177.47      2.28 o 
   1  -1  10     2156.72     2130.53     31.48 o 
   2  -1  10      715.67      714.19      8.20 o 
   3  -1  10        5.43        7.48      1.08 o 
  -3   0  10        0.94       -0.05      0.87 o 
  -2   0  10      102.50      101.20      3.27 o 
  -1   0  10       96.64       99.32      1.60 o 
   0   0  10       14.05       16.25      0.69 o 
   1   0  10      271.69      253.79      8.46 o 
   2   0  10       44.48       44.64      1.41 o 
   3   0  10       13.92       14.27      1.48 o 
   4   0  10        5.38        2.06      1.54 o 
  -3   1  10       20.66       21.60      2.30 o 
  -2   1  10       19.52       22.50      1.36 o 
  -1   1  10     1808.71     1810.28     16.08 o 
   0   1  10        0.12        3.29      0.64 o 
   1   1  10        0.96        0.56      0.38 o 
   2   1  10       12.61        9.54      0.80 o 
   3   1  10       92.93       86.13      2.52 o 
   4   1  10        1.30        1.29      1.54 o 
  -3   2  10       37.99       42.74      2.12 o 
  -2   2  10        7.80       10.68      1.31 o 
  -1   2  10       13.31       13.59      0.74 o 
   0   2  10       49.97       40.53      0.92 o 
   1   2  10      242.31      243.48      2.95 o 
   2   2  10       57.72       59.95      1.57 o 
   3   2  10       59.23       59.75      3.17 o 
   4   2  10       40.89       50.66      3.86 o 
  -3   3  10      100.94       99.05      3.50 o 
  -2   3  10        2.37        1.91      0.78 o 
  -1   3  10      175.82      166.25      3.56 o 
   0   3  10     1000.00      996.70      7.60 o 
   1   3  10     1665.47     1636.73     14.77 o 
   2   3  10      150.87      146.10      2.59 o 
   3   3  10       14.20       11.81      1.17 o 
   4   3  10        9.28        6.94      2.06 o 
  -3   4  10       70.94       69.42      2.62 o 
  -2   4  10       89.50       87.99      2.57 o 
  -1   4  10       78.12       77.09      1.78 o 
   0   4  10        1.24       -0.49      0.33 o 
   1   4  10        3.07        3.58      0.85 o 
   2   4  10        0.01       -0.20      0.49 o 
   3   4  10        6.55       10.44      1.55 o 
  -3   5  10        0.80        0.69      0.89 o 
  -2   5  10      144.65      145.23      2.27 o 
  -1   5  10      517.36      517.17      5.97 o 
   0   5  10        1.27        1.19      0.36 o 
   1   5  10        2.01        1.70      0.47 o 
   2   5  10      270.00      271.79      3.78 o 
   3   5  10        6.11        8.10      1.45 o 
  -3   6  10        0.01        0.69      0.89 o 
  -2   6  10       75.35       78.75      1.69 o 
  -1   6  10       84.12       75.21      1.81 o 
   0   6  10      219.77      212.14      2.91 o 
   1   6  10       84.33       76.65      1.93 o 
   2   6  10      246.91      237.45      4.31 o 
   3   6  10        4.96        4.11      1.23 o 
  -3   7  10        4.02        3.30      1.22 o 
  -2   7  10        1.91        1.49      0.61 o 
  -1   7  10      246.09      224.21      4.92 o 
   0   7  10        7.13        5.28      1.16 o 
   1   7  10      291.16      282.19      4.20 o 
   2   7  10      148.84      151.11      3.04 o 
   3   7  10        4.32        5.00      1.35 o 
  -3   8  10        6.99       10.29      2.57 o 
  -2   8  10       67.48       55.28      2.24 o 
  -1   8  10       68.81       50.75      1.80 o 
   0   8  10       42.22       38.19      1.82 o 
   1   8  10        2.34        2.09      0.63 o 
   2   8  10       29.38       29.81      1.40 o 
   3   8  10        1.39        3.62      1.35 o 
  -2   9  10        0.01        1.55      0.62 o 
  -1   9  10       46.39       45.48      1.73 o 
   0   9  10       17.60       15.30      1.27 o 
   1   9  10      165.96      151.21      3.64 o 
   2   9  10       20.21       21.30      1.28 o 
   3   9  10        1.94        0.43      1.05 o 
  -2  10  10      123.24      128.28      2.86 o 
  -1  10  10        0.66        0.26      0.73 o 
   0  10  10      178.75      171.96      8.61 o 
   1  10  10        7.63        6.43      1.54 o 
   2  10  10       81.58       77.05      2.23 o 
   3  10  10        0.93        0.26      1.09 o 
  -2  11  10       26.17       34.24      1.60 o 
  -1  11  10      162.60      158.97      4.37 o 
   0  11  10       66.35       59.40      3.34 o 
   1  11  10      193.65      194.15      6.17 o 
   2  11  10       11.33       15.44      1.24 o 
   3  11  10        2.45        3.34      1.45 o 
  -2  12  10       64.08       62.32      2.09 o 
  -1  12  10       45.14       45.37      2.21 o 
   0  12  10      105.07      104.40      4.63 o 
   1  12  10       31.69       32.40      2.57 o 
   2  12  10        8.20        9.08      1.23 o 
  -1  13  10        0.83        1.15      0.99 o 
   0  13  10       16.53       13.89      2.06 o 
   1  13  10       39.57       38.32      2.83 o 
   2  13  10       54.34       55.21      2.70 o 
  -1  14  10        0.82       -0.51      1.03 o 
   0  14  10      144.54      161.75      6.17 o 
   1  14  10       42.99       45.52      3.34 o 
   0  15  10       16.70       10.54      2.06 o 
   0 -14  11        0.62        1.80      1.09 o 
  -1 -13  11       84.99       83.60      2.32 o 
   0 -13  11        1.58        2.35      0.83 o 
   1 -13  11        9.46       10.36      1.43 o 
  -2 -12  11        0.20       -0.06      1.17 o 
  -1 -12  11        7.77        7.89      0.94 o 
   0 -12  11       21.93       23.03      1.33 o 
   1 -12  11       15.32       14.78      1.25 o 
  -2 -11  11       24.27       21.06      1.83 o 
  -1 -11  11        1.33        2.27      0.85 o 
   0 -11  11       18.77       19.74      1.20 o 
   1 -11  11       19.29       19.52      1.30 o 
   2 -11  11        1.46        0.41      0.82 o 
  -2 -10  11        4.88        5.57      1.04 o 
  -1 -10  11      191.78      181.84      3.16 o 
   0 -10  11        0.82        1.90      0.65 o 
   1 -10  11      252.49      241.91      3.92 o 
   2 -10  11        2.98        3.60      0.91 o 
  -3  -9  11        2.58        4.37      1.80 o 
  -2  -9  11        0.97        1.45      0.78 o 
  -1  -9  11       25.78       30.62      1.36 o 
   0  -9  11       51.14       46.76      1.57 o 
   1  -9  11       14.13       12.41      1.11 o 
   2  -9  11       51.58       47.47      2.52 o 
  -3  -8  11       30.58       29.08      2.34 o 
  -2  -8  11       12.03       12.63      1.23 o 
  -1  -8  11        0.01       -0.37      0.49 o 
   0  -8  11       35.10       37.64      1.38 o 
   1  -8  11       62.89       61.54      3.27 o 
   2  -8  11       57.18       53.55      2.20 o 
  -3  -7  11        3.72        6.66      1.35 o 
  -2  -7  11        1.03        1.65      0.78 o 
  -1  -7  11       16.70       15.66      0.96 o 
   0  -7  11        0.27       -0.65      0.44 o 
   1  -7  11       12.63       15.59      1.52 o 
   2  -7  11        1.29        0.46      0.57 o 
   3  -7  11       15.83       17.05      1.20 o 
  -3  -6  11        4.79        4.42      1.17 o 
  -2  -6  11        7.96        9.31      1.08 o 
  -1  -6  11      470.56      454.90      5.28 o 
   0  -6  11        1.70        1.50      0.54 o 
   1  -6  11      299.66      308.48      4.15 o 
   2  -6  11        5.89        6.16      0.80 o 
   3  -6  11       50.68       44.49      1.70 o 
  -3  -5  11        2.60        0.77      0.91 o 
  -2  -5  11      104.68      102.78      3.62 o 
  -1  -5  11      409.21      402.23      4.76 o 
   0  -5  11       25.12       26.78      1.12 o 
   1  -5  11       60.72       58.92      4.57 o 
   2  -5  11       22.75       22.79      1.20 o 
   3  -5  11        4.33        3.56      0.79 o 
  -3  -4  11        3.75        3.52      0.93 o 
  -2  -4  11       57.15       55.11      1.96 o 
  -1  -4  11       21.86       22.02      1.15 o 
   0  -4  11        0.93        1.63      0.44 o 
   1  -4  11      420.75      404.90      4.85 o 
   2  -4  11       96.03      101.53      2.25 o 
   3  -4  11       32.00       29.12      1.74 o 
  -3  -3  11       46.10       48.29      2.81 o 
  -2  -3  11        0.01        0.48      0.63 o 
  -1  -3  11        0.54        1.46      0.90 o 
   0  -3  11      419.51      433.11      4.44 o 
   1  -3  11      217.56      214.95      2.93 o 
   2  -3  11        0.43       -0.01      0.56 o 
   3  -3  11        2.36        3.82      0.74 o 
  -3  -2  11        2.26        4.71      1.35 o 
  -2  -2  11      110.38      113.06      2.75 o 
  -1  -2  11       45.24       43.05      1.15 o 
   0  -2  11      417.97      435.78      4.41 o 
   1  -2  11      716.34      666.33     12.17 o 
   2  -2  11       12.83       12.78      0.94 o 
   3  -2  11       19.35       14.20      0.88 o 
  -3  -1  11       65.42       64.38      3.18 o 
  -2  -1  11      479.25      469.53      6.61 o 
  -1  -1  11       95.15       99.12      1.69 o 
   0  -1  11      338.66      329.71      8.39 o 
   1  -1  11      190.41      189.99      2.66 o 
   2  -1  11       98.53       87.05      1.99 o 
   3  -1  11        0.83       -0.14      0.99 o 
  -3   0  11        9.78       11.51      1.72 o 
  -2   0  11       40.57       44.65      2.36 o 
  -1   0  11       12.57       13.36      0.80 o 
   0   0  11       56.57       52.55      1.37 o 
   1   0  11       11.54       12.42      0.81 o 
   2   0  11       13.72       12.94      0.91 o 
   3   0  11       96.61       94.55      3.44 o 
  -3   1  11        4.73        7.78      1.54 o 
  -2   1  11       43.79       42.23      3.60 o 
  -1   1  11      779.97      785.72      7.83 o 
   0   1  11      785.59      770.81      6.82 o 
   1   1  11      285.95      277.63      3.71 o 
   2   1  11       38.01       34.53      1.28 o 
   3   1  11        0.42        3.73      1.09 o 
  -3   2  11       21.07       25.08      1.88 o 
  -2   2  11      117.67      122.13      3.11 o 
  -1   2  11      193.68      190.62      2.79 o 
   0   2  11      372.64      379.63      3.58 o 
   1   2  11       78.58       75.73      1.93 o 
   2   2  11       74.85       70.41      1.78 o 
   3   2  11       70.40       66.02      2.81 o 
  -3   3  11        1.43        2.71      1.37 o 
  -2   3  11      100.05      104.13      2.82 o 
  -1   3  11       83.56       89.13      2.19 o 
   0   3  11      278.80      289.25      2.92 o 
   1   3  11      121.04      127.49      3.29 o 
   2   3  11       61.16       57.20      1.62 o 
   3   3  11        5.38        5.46      1.35 o 
  -3   4  11        1.93        2.65      1.06 o 
  -2   4  11        8.98        7.56      0.63 o 
  -1   4  11      122.71      117.59      2.27 o 
   0   4  11       87.28       81.53      1.67 o 
   1   4  11      586.36      561.72     12.41 o 
   2   4  11        2.17        1.62      0.62 o 
   3   4  11       20.39       16.91      1.82 o 
  -3   5  11       32.07       30.41      2.03 o 
  -2   5  11        2.70        2.52      0.44 o 
  -1   5  11      166.42      170.28      2.85 o 
   0   5  11       92.73       97.52      2.17 o 
   1   5  11      371.20      355.41      4.49 o 
   2   5  11        1.32       -0.02      0.47 o 
   3   5  11        1.67        1.49      0.86 o 
  -3   6  11        1.07        0.77      0.93 o 
  -2   6  11        0.32        0.82      0.42 o 
  -1   6  11       65.98       67.17      1.78 o 
   0   6  11        1.45        1.18      0.77 o 
   1   6  11      634.11      594.29      8.91 o 
   2   6  11       18.43       24.45      1.20 o 
   3   6  11       28.71       28.74      2.18 o 
  -3   7  11        0.52        0.26      1.80 o 
  -2   7  11       59.70       52.29      1.49 o 
  -1   7  11        5.26        5.21      0.73 o 
   0   7  11        4.54        2.73      0.73 o 
   1   7  11       23.11       24.08      1.28 o 
   2   7  11        0.51        1.40      0.62 o 
   3   7  11        2.35        3.09      1.35 o 
  -2   8  11       12.90       11.84      1.03 o 
  -1   8  11       28.19       25.78      1.35 o 
   0   8  11       52.51       55.93      2.27 o 
   1   8  11      221.76      216.55      5.79 o 
   2   8  11       48.99       54.91      1.70 o 
   3   8  11      252.39      249.26      6.09 o 
  -2   9  11        0.05        0.72      0.61 o 
  -1   9  11      103.36       96.66      2.78 o 
   0   9  11      131.66      117.78      4.63 o 
   1   9  11       41.29       45.38      2.31 o 
   2   9  11       34.10       36.02      2.67 o 
   3   9  11        4.43        6.17      1.54 o 
  -2  10  11       34.09       30.76      1.55 o 
  -1  10  11      117.47      109.97      3.26 o 
   0  10  11       10.61        9.00      1.54 o 
   1  10  11      123.44      130.63      4.89 o 
   2  10  11        1.08        0.79      0.71 o 
   3  10  11        0.32        0.96      1.23 o 
  -2  11  11       12.15       10.63      1.03 o 
  -1  11  11        2.70        1.70      1.80 o 
   0  11  11       14.18       12.09      1.80 o 
   1  11  11       36.06       37.54      2.83 o 
   2  11  11        1.07        1.18      0.86 o 
  -1  12  11       81.96       84.35      4.11 o 
   0  12  11       73.90       72.00      3.86 o 
   1  12  11      164.13      162.26      5.91 o 
   2  12  11        4.41        5.54      1.23 o 
  -1  13  11       61.12       63.74      2.78 o 
   0  13  11       17.23       13.37      2.06 o 
   1  13  11       94.69       97.46      4.63 o 
   2  13  11        0.22        0.77      1.29 o 
   0  14  11        2.11        0.26      1.29 o 
   1  14  11       23.82       23.14      2.57 o 
   0 -13  12        9.41       11.63      2.19 o 
  -1 -12  12        1.54        0.44      0.72 o 
   0 -12  12      148.71      145.87      3.50 o 
   1 -12  12       30.25       30.58      3.22 o 
  -2 -11  12        0.51       -0.32      1.16 o 
  -1 -11  12        1.28        0.39      0.65 o 
   0 -11  12        0.01        0.15      0.62 o 
   1 -11  12        2.23        2.69      0.83 o 
  -2 -10  12       48.54       52.21      2.85 o 
  -1 -10  12        0.02        0.70      0.59 o 
   0 -10  12       22.83       26.38      1.71 o 
   1 -10  12       27.66       34.05      1.56 o 
   2 -10  12        0.45        0.11      1.00 o 
  -2  -9  12        1.96        3.14      0.98 o 
  -1  -9  12       24.61       22.19      1.17 o 
   0  -9  12        1.80        1.53      0.62 o 
   1  -9  12        4.91        3.12      1.00 o 
   2  -9  12        1.33        1.80      0.97 o 
  -2  -8  12      255.39      253.95      4.74 o 
  -1  -8  12       34.95       33.30      1.36 o 
   0  -8  12      410.91      412.28      5.38 o 
   1  -8  12       74.06       74.04      2.02 o 
   2  -8  12       59.65       50.58      3.32 o 
  -3  -7  12        1.51        3.34      1.80 o 
  -2  -7  12       10.79       12.84      1.28 o 
  -1  -7  12       10.05        8.24      0.93 o 
   0  -7  12        0.40        0.20      0.54 o 
   1  -7  12       11.11       13.81      1.04 o 
   2  -7  12       78.39       74.91      2.38 o 
  -3  -6  12        4.96        2.89      1.17 o 
  -2  -6  12      210.72      212.18      4.03 o 
  -1  -6  12       24.48       29.46      1.23 o 
   0  -6  12       66.94       54.68      1.60 o 
   1  -6  12      104.88      106.81      2.28 o 
   2  -6  12        0.97        1.57      1.04 o 
   3  -6  12       31.25       38.46      1.79 o 
  -3  -5  12        1.03        0.56      0.99 o 
  -2  -5  12       13.61       11.62      1.42 o 
  -1  -5  12       12.24       13.67      0.91 o 
   0  -5  12       33.09       28.05      1.37 o 
   1  -5  12        6.42        6.16      0.89 o 
   2  -5  12       26.97       29.49      1.36 o 
   3  -5  12        0.71        1.27      0.77 o 
  -3  -4  12       19.79       21.37      2.18 o 
  -2  -4  12       35.50       34.83      1.98 o 
  -1  -4  12       28.77       30.80      1.15 o 
   0  -4  12     1027.70     1009.72     10.62 o 
   1  -4  12      122.80      125.80      2.81 o 
   2  -4  12       48.17       40.74      1.49 o 
   3  -4  12        0.06       -0.58      0.61 o 
  -3  -3  12        7.48        6.82      2.19 o 
  -2  -3  12        7.70        7.69      1.02 o 
  -1  -3  12      111.78      105.05      2.03 o 
   0  -3  12        6.36        8.68      1.63 o 
   1  -3  12        0.24        1.38      0.87 o 
   2  -3  12       10.95       11.44      0.96 o 
   3  -3  12       16.97       14.21      1.98 o 
  -3  -2  12       29.14       26.83      2.36 o 
  -2  -2  12        7.82        8.57      1.02 o 
  -1  -2  12        5.06        3.44      0.53 o 
   0  -2  12       13.53       18.98      0.93 o 
   1  -2  12       24.22       24.37      1.28 o 
   2  -2  12        9.47        8.47      0.97 o 
   3  -2  12       53.33       56.44      1.85 o 
  -3  -1  12       29.70       28.44      2.45 o 
  -2  -1  12       26.19       27.09      2.09 o 
  -1  -1  12        0.06       -0.58      0.41 o 
   0  -1  12        9.70        8.41      0.87 o 
   1  -1  12       85.37       78.50      2.12 o 
   2  -1  12       86.84       83.88      2.04 o 
   3  -1  12        0.38        0.27      0.62 o 
  -3   0  12       13.83       17.86      2.09 o 
  -2   0  12      231.33      234.22      5.73 o 
  -1   0  12      145.24      150.97      2.53 o 
   0   0  12       24.40       21.81      0.87 o 
   1   0  12        0.85        2.23      0.59 o 
   2   0  12      110.24       96.11      2.14 o 
   3   0  12        2.79        4.04      1.01 o 
  -3   1  12        0.57        1.62      1.17 o 
  -2   1  12       15.76       16.18      1.72 o 
  -1   1  12      181.66      177.47      2.79 o 
   0   1  12        6.93        5.43      0.52 o 
   1   1  12       24.16       20.89      1.13 o 
   2   1  12       66.18       61.84      1.70 o 
   3   1  12       35.60       32.46      1.29 o 
  -3   2  12        3.68        4.11      1.45 o 
  -2   2  12       39.89       34.09      2.96 o 
  -1   2  12        1.73        2.38      0.59 o 
   0   2  12      352.23      338.57      3.72 o 
   1   2  12       24.71       26.23      1.45 o 
   2   2  12       16.47       18.46      1.15 o 
   3   2  12       22.28       22.87      1.16 o 
  -3   3  12        5.33        4.71      1.19 o 
  -2   3  12       30.23       35.44      1.88 o 
  -1   3  12        4.42        2.75      0.68 o 
   0   3  12        3.45        4.12      0.68 o 
   1   3  12       47.06       40.51      1.53 o 
   2   3  12        0.12       -0.71      0.47 o 
   3   3  12        2.72        4.11      1.23 o 
  -3   4  12        1.48        2.44      1.13 o 
  -2   4  12       82.57       83.74      1.75 o 
  -1   4  12        5.66        7.05      0.77 o 
   0   4  12      827.80      829.78      9.99 o 
   1   4  12        1.56        1.16      0.63 o 
   2   4  12        0.02       -0.06      0.49 o 
   3   4  12        9.75       10.39      2.19 o 
  -3   5  12        0.01        2.31      1.80 o 
  -2   5  12        0.00       -0.38      0.41 o 
  -1   5  12       14.10       14.60      1.47 o 
   0   5  12       12.16       10.94      1.09 o 
   1   5  12       38.05       40.16      1.50 o 
   2   5  12        5.52        6.35      1.31 o 
   3   5  12        6.11        3.73      1.27 o 
  -3   6  12        3.79        4.89      2.31 o 
  -2   6  12        0.19       -0.43      0.43 o 
  -1   6  12       64.51       63.65      1.80 o 
   0   6  12       87.37       90.52      3.86 o 
   1   6  12      194.07      203.56      3.56 o 
   2   6  12      267.47      260.91      4.16 o 
   3   6  12       12.94       13.64      1.72 o 
  -2   7  12        4.61        4.99      0.80 o 
  -1   7  12        4.35        7.65      0.86 o 
   0   7  12        0.02       -1.16      0.77 o 
   1   7  12       14.21       13.82      1.27 o 
   2   7  12       87.39       81.56      2.11 o 
   3   7  12       28.51       29.30      4.37 o 
  -2   8  12      116.36      109.75      3.65 o 
  -1   8  12        4.50        4.05      0.73 o 
   0   8  12      291.90      293.41      8.23 o 
   1   8  12       77.44       82.07      4.89 o 
   2   8  12       58.86       51.69      1.70 o 
   3   8  12       40.66       38.27      2.63 o 
  -2   9  12        0.04        0.19      0.63 o 
  -1   9  12       57.20       52.79      2.34 o 
   0   9  12        0.56        0.51      1.03 o 
   1   9  12        1.35        0.77      1.03 o 
   2   9  12        3.81        3.58      0.89 o 
  -2  10  12        2.19        2.09      1.02 o 
  -1  10  12       32.75       36.26      2.57 o 
   0  10  12      221.60      211.12      6.94 o 
   1  10  12       62.87       68.40      3.60 o 
   2  10  12       85.93       82.47      5.27 o 
  -1  11  12        8.22        6.94      1.54 o 
   0  11  12        5.73        4.11      1.54 o 
   1  11  12        6.29        4.89      1.54 o 
   2  11  12        1.26        0.34      0.80 o 
  -1  12  12        0.49        0.26      1.03 o 
   0  12  12       70.30       61.72      3.60 o 
   1  12  12        6.20        5.91      1.80 o 
   2  12  12        9.54       10.03      1.80 o 
   0  13  12        6.07        6.17      1.54 o 
   1  13  12        0.21        0.26      1.29 o 
   0 -12  13        0.34        0.18      1.17 o 
  -1 -11  13        0.07        0.52      0.66 o 
   0 -11  13        0.52        0.43      0.70 o 
   1 -11  13       32.69       39.50      2.88 o 
  -2 -10  13       11.20       11.86      2.19 o 
  -1 -10  13       47.67       49.08      2.49 o 
   0 -10  13      126.55      135.28      2.85 o 
   1 -10  13        2.01        1.38      0.76 o 
  -2  -9  13       16.95       17.42      2.77 o 
  -1  -9  13        3.59        3.00      0.68 o 
   0  -9  13        9.53        7.92      0.91 o 
   1  -9  13       71.71       76.25      2.22 o 
   2  -9  13        0.41        0.19      0.99 o 
  -2  -8  13       51.97       54.86      2.28 o 
  -1  -8  13        7.86        9.81      0.91 o 
   0  -8  13        0.03        0.09      0.57 o 
   1  -8  13        5.49        4.89      0.98 o 
   2  -8  13       30.65       36.95      1.93 o 
  -2  -7  13       24.18       30.11      2.12 o 
  -1  -7  13       79.18       68.79      1.88 o 
   0  -7  13        0.54        0.42      0.70 o 
   1  -7  13        9.40       11.18      1.19 o 
   2  -7  13       27.94       25.64      1.62 o 
  -2  -6  13        0.99        0.90      1.09 o 
  -1  -6  13      256.07      255.91      3.75 o 
   0  -6  13      279.97      279.85      4.70 o 
   1  -6  13        0.11        1.50      0.68 o 
   2  -6  13       20.47       17.86      1.40 o 
  -2  -5  13        0.31        1.87      0.99 o 
  -1  -5  13      113.15      112.84      2.29 o 
   0  -5  13       85.38       87.07      2.02 o 
   1  -5  13       46.81       53.64      2.27 o 
   2  -5  13        0.27        1.03      0.79 o 
  -2  -4  13       11.39        9.42      1.42 o 
  -1  -4  13       25.98       25.60      1.17 o 
   0  -4  13        0.55        1.67      0.57 o 
   1  -4  13        8.49        7.59      0.98 o 
   2  -4  13       60.05       64.69      2.15 o 
   3  -4  13        3.32        5.77      1.09 o 
  -2  -3  13       47.75       49.50      1.96 o 
  -1  -3  13        1.45        1.38      0.54 o 
   0  -3  13       14.94       11.87      1.24 o 
   1  -3  13       54.88       51.90      2.80 o 
   2  -3  13       51.03       52.90      2.00 o 
   3  -3  13        0.97       -0.29      0.71 o 
  -3  -2  13       29.94       34.45      2.63 o 
  -2  -2  13        0.37        0.28      0.68 o 
  -1  -2  13        1.88        0.85      0.53 o 
   0  -2  13      184.43      197.20      2.99 o 
   1  -2  13       42.25       44.85      1.73 o 
   2  -2  13       28.17       22.13      1.23 o 
   3  -2  13        0.00        0.42      0.64 o 
  -3  -1  13        6.30        5.32      1.54 o 
  -2  -1  13       19.86       21.10      2.00 o 
  -1  -1  13       12.16       10.70      0.80 o 
   0  -1  13      106.52      105.55      2.42 o 
   1  -1  13      179.14      168.33      3.36 o 
   2  -1  13       25.45       24.86      1.27 o 
   3  -1  13       38.59       40.26      1.64 o 
  -3   0  13        8.15        6.51      1.72 o 
  -2   0  13        3.11        3.73      1.27 o 
  -1   0  13       79.47       75.09      1.79 o 
   0   0  13       18.14       15.66      1.08 o 
   1   0  13      114.14      115.50      2.66 o 
   2   0  13       73.63       77.45      2.04 o 
   3   0  13       44.43       49.68      1.66 o 
  -3   1  13        0.00        0.16      1.17 o 
  -2   1  13       30.75       32.90      2.36 o 
  -1   1  13      201.68      199.46      3.05 o 
   0   1  13      165.63      162.89      3.02 o 
   1   1  13       16.49       20.34      1.28 o 
   2   1  13       99.25       99.54      2.44 o 
   3   1  13       14.52       11.87      1.03 o 
  -2   2  13       15.75       16.78      1.82 o 
  -1   2  13       68.47       73.45      2.12 o 
   0   2  13      173.50      184.20      4.09 o 
   1   2  13       50.94       52.30      1.78 o 
   2   2  13        5.06        3.25      0.67 o 
   3   2  13        0.01       -0.27      0.61 o 
  -2   3  13        6.78        6.50      0.68 o 
  -1   3  13       12.00       13.25      1.55 o 
   0   3  13        0.04       -0.11      0.62 o 
   1   3  13       51.90       51.69      1.78 o 
   2   3  13       61.22       61.02      1.83 o 
   3   3  13       37.78       37.44      1.45 o 
  -2   4  13       18.98       19.40      1.08 o 
  -1   4  13        4.47        4.26      0.75 o 
   0   4  13       96.29       91.31      2.73 o 
   1   4  13       15.69       14.41      1.45 o 
   2   4  13       78.06       82.04      2.09 o 
   3   4  13       21.96       23.19      2.37 o 
  -2   5  13       40.03       39.56      1.47 o 
  -1   5  13       82.94       83.03      2.35 o 
   0   5  13       54.88       54.52      3.09 o 
   1   5  13      136.60      126.00      3.99 o 
   2   5  13        1.15        1.75      0.65 o 
   3   5  13        0.01       -0.27      0.65 o 
  -2   6  13        9.30        8.31      0.85 o 
  -1   6  13       93.25       99.23      3.04 o 
   0   6  13      227.02      224.75      6.69 o 
   1   6  13       12.04       10.13      1.27 o 
   2   6  13        1.02        0.18      0.71 o 
   3   6  13        1.44        1.92      0.66 o 
  -2   7  13       11.72       12.65      1.05 o 
  -1   7  13       15.92       19.66      1.61 o 
   0   7  13        0.68       -1.03      1.03 o 
   1   7  13        1.26       -0.92      0.62 o 
   2   7  13       68.34       69.73      3.08 o 
   3   7  13        1.54       -0.19      0.65 o 
  -2   8  13        5.77        7.69      1.81 o 
  -1   8  13       45.54       42.94      2.83 o 
   0   8  13       69.56       72.26      3.86 o 
   1   8  13        6.42        7.29      1.17 o 
   2   8  13      133.43      133.16      3.10 o 
  -2   9  13       47.79       52.56      1.83 o 
  -1   9  13       52.92       47.06      3.09 o 
   0   9  13        1.69        1.03      1.29 o 
   1   9  13        0.36       -1.03      1.03 o 
   2   9  13       11.81       12.17      2.06 o 
  -1  10  13       38.71       38.57      2.83 o 
   0  10  13       91.45       93.86      4.37 o 
   1  10  13        0.18       -0.51      1.03 o 
   2  10  13        0.23        0.29      0.80 o 
  -1  11  13       42.92       42.43      3.09 o 
   0  11  13        0.01       -0.26      1.29 o 
   1  11  13       20.59       22.12      2.31 o 
   0  12  13       27.02       31.89      2.83 o 
   1  12  13       26.57       20.32      2.31 o 
   0 -11  14        0.20       -0.45      0.71 o 
  -1 -10  14        3.86        6.55      1.04 o 
   0 -10  14        1.40        2.18      0.80 o 
   1 -10  14       33.33       37.46      3.47 o 
  -1  -9  14       12.44       12.64      1.03 o 
   0  -9  14       69.52       73.55      2.08 o 
   1  -9  14       18.95       21.37      1.58 o 
  -2  -8  14        3.08        2.31      1.54 o 
  -1  -8  14       54.36       53.09      1.75 o 
   0  -8  14        7.35        8.33      0.94 o 
   1  -8  14        3.71        4.14      1.04 o 
   2  -8  14        0.21       -1.03      0.91 o 
  -2  -7  14       51.20       54.82      3.60 o 
  -1  -7  14       47.27       50.84      1.67 o 
   0  -7  14        4.63        3.11      0.70 o 
   1  -7  14       48.90       47.37      2.03 o 
   2  -7  14       52.21       62.21      2.30 o 
  -2  -6  14        4.49        3.73      1.27 o 
  -1  -6  14       24.38       29.16      1.30 o 
   0  -6  14        0.57        0.64      0.57 o 
   1  -6  14       17.63       15.28      1.37 o 
   2  -6  14        0.00        0.80      0.81 o 
  -2  -5  14        3.00        2.29      2.31 o 
  -1  -5  14       17.62       19.60      1.11 o 
   0  -5  14       17.05       20.01      1.15 o 
   1  -5  14       39.77       46.37      1.88 o 
   2  -5  14      125.35      133.35      3.29 o 
  -2  -4  14        4.64        3.34      1.09 o 
  -1  -4  14       64.15       69.85      2.00 o 
   0  -4  14      236.12      221.72      3.47 o 
   1  -4  14       42.38       37.70      1.73 o 
   2  -4  14        6.12        4.38      1.02 o 
  -2  -3  14        1.03        1.10      0.99 o 
  -1  -3  14      121.94      120.65      2.79 o 
   0  -3  14       24.71       25.18      1.22 o 
   1  -3  14       34.29       34.88      1.73 o 
   2  -3  14       70.11       74.97      2.38 o 
  -2  -2  14        7.06        6.49      1.45 o 
  -1  -2  14        8.06        9.87      1.30 o 
   0  -2  14        0.00        1.52      0.68 o 
   1  -2  14        6.48        8.27      1.08 o 
   2  -2  14       59.73       63.18      2.23 o 
  -2  -1  14       85.84       87.09      3.86 o 
  -1  -1  14       52.78       51.97      1.61 o 
   0  -1  14       86.75       83.95      2.27 o 
   1  -1  14      245.36      255.37      6.13 o 
   2  -1  14       61.48       60.57      3.43 o 
   3  -1  14        9.61       10.31      1.15 o 
  -2   0  14       13.76       16.16      1.90 o 
  -1   0  14      117.36      125.96      3.12 o 
   0   0  14      271.21      275.84      5.19 o 
   1   0  14       26.93       27.58      1.77 o 
   2   0  14       46.63       41.27      1.85 o 
   3   0  14        0.18       -0.21      0.86 o 
  -2   1  14        6.89        4.87      1.35 o 
  -1   1  14      145.31      146.54      3.14 o 
   0   1  14       86.31       88.17      2.81 o 
   1   1  14        0.41        0.85      0.68 o 
   2   1  14       63.67       63.27      2.19 o 
   3   1  14        0.01       -0.09      0.69 o 
  -2   2  14        1.66        0.13      1.09 o 
  -1   2  14        2.00        1.38      0.77 o 
   0   2  14      151.39      143.24      3.64 o 
   1   2  14       41.04       43.12      1.78 o 
   2   2  14       94.91       98.98      4.60 o 
   3   2  14        3.51        4.34      1.03 o 
  -2   3  14       67.04       73.88      3.01 o 
  -1   3  14       76.78       77.37      2.27 o 
   0   3  14        4.38        2.57      1.16 o 
   1   3  14      150.00      157.40      3.26 o 
   2   3  14       60.76       57.98      2.27 o 
   3   3  14        7.58        7.26      1.09 o 
  -2   4  14        0.30        0.51      0.63 o 
  -1   4  14      120.42      130.10      4.42 o 
   0   4  14      142.97      140.48      3.54 o 
   1   4  14       14.05       17.68      1.54 o 
   2   4  14        0.07       -0.16      0.66 o 
   3   4  14       14.31       16.39      1.35 o 
  -2   5  14       10.13       13.34      1.89 o 
  -1   5  14       18.46       19.77      2.31 o 
   0   5  14       35.20       38.32      2.83 o 
   1   5  14       85.23       83.32      2.91 o 
   2   5  14       16.47       20.49      1.47 o 
  -2   6  14        0.30        0.45      0.68 o 
  -1   6  14        4.21        2.57      1.03 o 
   0   6  14       33.21       33.94      2.83 o 
   1   6  14       54.35       46.13      3.21 o 
   2   6  14       78.17       78.10      2.38 o 
  -2   7  14       64.48       66.89      3.20 o 
  -1   7  14       33.28       26.23      2.31 o 
   0   7  14       20.56       25.72      2.31 o 
   1   7  14       15.03       18.22      1.80 o 
   2   7  14       12.57       14.58      2.44 o 
  -1   8  14       59.00       61.97      3.34 o 
   0   8  14        3.05        1.80      1.29 o 
   1   8  14       28.70       26.74      2.57 o 
   2   8  14        1.63        1.18      0.86 o 
  -1   9  14        7.63        6.94      1.54 o 
   0   9  14       70.74       81.52      4.11 o 
   1   9  14       68.73       75.60      4.11 o 
   2   9  14       43.13       45.81      2.34 o 
  -1  10  14        0.00        2.06      1.54 o 
   0  10  14        4.17        4.37      1.54 o 
   1  10  14       21.56       19.80      2.31 o 
   0  11  14       13.36       11.57      2.06 o 
   1  11  14        5.57        2.83      1.54 o 
  -1  -9  15       65.73       72.45      2.44 o 
   0  -9  15       16.36       18.17      1.41 o 
  -1  -8  15        0.07        1.39      0.71 o 
   0  -8  15       13.12       11.79      1.22 o 
   1  -8  15        7.74        9.14      1.32 o 
  -1  -7  15       22.65       22.33      1.30 o 
   0  -7  15        2.65        2.02      0.76 o 
   1  -7  15      216.30      232.02      4.60 o 
  -2  -6  15        0.57        0.51      1.29 o 
  -1  -6  15       33.19       32.94      1.43 o 
   0  -6  15        0.57       -0.09      0.60 o 
   1  -6  15        1.74        1.31      0.87 o 
   2  -6  15        9.70       11.20      2.57 o 
  -2  -5  15        1.70        1.03      1.09 o 
  -1  -5  15       43.27       49.68      1.85 o 
   0  -5  15       37.14       39.84      1.51 o 
   1  -5  15        1.84        1.41      0.88 o 
   2  -5  15        3.12        3.40      1.62 o 
  -2  -4  15       16.68       15.94      1.72 o 
  -1  -4  15       23.76       25.05      1.47 o 
   0  -4  15        3.98        3.01      0.78 o 
   1  -4  15        3.47        3.67      0.96 o 
   2  -4  15        1.10       -1.09      0.73 o 
  -2  -3  15        2.85        2.97      1.54 o 
  -1  -3  15       53.66       50.27      1.88 o 
   0  -3  15       12.80       15.78      1.28 o 
   1  -3  15      302.46      304.07      5.15 o 
   2  -3  15        0.03        1.68      0.88 o 
  -2  -2  15        0.00        0.26      1.09 o 
  -1  -2  15       79.35       80.12      2.45 o 
   0  -2  15        4.58        6.32      0.98 o 
   1  -2  15       32.98       27.90      1.62 o 
   2  -2  15        0.12        0.44      0.87 o 
  -2  -1  15       67.33       65.22      4.24 o 
  -1  -1  15       70.41       71.01      2.10 o 
   0  -1  15       27.57       30.84      1.90 o 
   1  -1  15        0.30        1.03      0.68 o 
   2  -1  15       15.00       16.38      1.32 o 
  -2   0  15        0.29        0.00      1.09 o 
  -1   0  15        3.95        0.79      0.59 o 
   0   0  15        1.81        1.54      0.91 o 
   1   0  15       43.81       48.21      1.88 o 
   2   0  15        0.20       -0.36      0.73 o 
  -2   1  15        5.17        4.89      1.45 o 
  -1   1  15       17.18       15.04      1.73 o 
   0   1  15      103.42      109.83      3.27 o 
   1   1  15      211.31      199.77      5.02 o 
   2   1  15        1.30        2.89      0.90 o 
  -2   2  15       10.44       10.04      1.64 o 
  -1   2  15      123.13      123.25      5.32 o 
   0   2  15        0.20        1.29      1.03 o 
   1   2  15       30.46       28.25      1.58 o 
   2   2  15       22.44       24.16      1.59 o 
  -2   3  15       28.50       28.73      2.70 o 
  -1   3  15      114.34      116.13      3.40 o 
   0   3  15        1.35        0.77      0.73 o 
   1   3  15        3.26        4.47      1.54 o 
   2   3  15        2.62        4.07      0.93 o 
  -2   4  15        0.51        0.23      0.73 o 
  -1   4  15        3.73        3.60      1.29 o 
   0   4  15        3.90        3.09      1.29 o 
   1   4  15       50.38       45.37      5.53 o 
   2   4  15        7.23        5.97      1.09 o 
  -2   5  15        5.11        6.29      0.88 o 
  -1   5  15       41.06       39.34      2.57 o 
   0   5  15       53.42       58.37      3.34 o 
   1   5  15      264.21      266.29      5.64 o 
   2   5  15       14.39       17.54      1.40 o 
  -1   6  15        3.04        2.83      1.29 o 
   0   6  15        8.36        6.94      1.54 o 
   1   6  15        2.90        1.82      1.16 o 
   2   6  15        2.83        2.62      0.99 o 
  -1   7  15      119.41      134.49      5.14 o 
   0   7  15       21.35       18.77      2.31 o 
   1   7  15       14.54       17.74      2.31 o 
   2   7  15        2.33        4.71      1.17 o 
  -1   8  15        6.83        6.43      1.54 o 
   0   8  15       14.11       12.34      2.06 o 
   1   8  15        0.14        0.26      1.29 o 
  -1   9  15       23.22       16.97      2.06 o 
   0   9  15       23.36       21.60      2.31 o 
   1   9  15      165.03      184.89      6.69 o 
   0  10  15       24.89       28.29      2.83 o 
   0  -8  16       27.78       27.57      1.67 o 
  -1  -7  16        6.91        8.12      0.96 o 
   0  -7  16       60.39       68.04      2.51 o 
   1  -7  16        0.00        0.00      0.99 o 
  -1  -6  16        1.95        0.59      0.83 o 
   0  -6  16        0.01       -1.07      0.71 o 
   1  -6  16        2.87        1.47      0.96 o 
  -1  -5  16        9.25        8.37      1.06 o 
   0  -5  16       96.44       97.38      2.77 o 
   1  -5  16       27.95       35.66      1.98 o 
  -1  -4  16        0.31        1.92      1.06 o 
   0  -4  16        6.49        8.01      1.52 o 
   1  -4  16        2.02        1.54      0.87 o 
  -1  -3  16        0.28        1.84      0.75 o 
   0  -3  16       15.08       16.52      1.65 o 
   1  -3  16        1.30        1.33      0.83 o 
   2  -3  16        6.04        3.07      1.41 o 
  -2  -2  16        2.04        2.57      1.80 o 
  -1  -2  16       30.00       33.98      1.66 o 
   0  -2  16        3.65        6.80      1.17 o 
   1  -2  16        3.48        4.91      1.21 o 
   2  -2  16        5.94        7.16      1.24 o 
  -2  -1  16        3.50        5.27      1.45 o 
  -1  -1  16        1.12        0.92      0.71 o 
   0  -1  16      119.52      122.66      3.64 o 
   1  -1  16       54.18       58.54      2.17 o 
   2  -1  16        0.60        0.30      0.98 o 
  -2   0  16        0.56        0.57      1.17 o 
  -1   0  16        1.38        0.77      1.03 o 
   0   0  16       23.24       25.33      2.44 o 
   1   0  16        3.10        2.48      0.87 o 
   2   0  16       36.17       35.27      2.66 o 
  -2   1  16       38.88       36.88      3.60 o 
  -1   1  16        1.34        1.03      1.03 o 
   0   1  16       20.71       29.51      1.90 o 
   1   1  16        0.01       -0.43      0.71 o 
   2   1  16       10.49       10.64      1.24 o 
  -2   2  16        5.12        3.13      2.70 o 
  -1   2  16        0.30        0.26      1.03 o 
   0   2  16       13.00       12.95      2.31 o 
   1   2  16       26.90       30.08      1.98 o 
   2   2  16       11.13       11.65      1.32 o 
  -1   3  16        2.55        1.54      1.03 o 
   0   3  16      130.48      129.69      5.27 o 
   1   3  16       53.29       56.56      2.63 o 
   2   3  16       21.35       20.41      1.55 o 
  -1   4  16        0.18        0.26      1.03 o 
   0   4  16        0.00       -0.26      1.29 o 
   1   4  16        0.12       -0.26      0.91 o 
   2   4  16        0.09       -0.83      0.87 o 
  -1   5  16        0.01       -1.03      1.03 o 
   0   5  16       11.71       16.20      2.31 o 
   1   5  16        0.00        0.39      0.91 o 
   2   5  16        0.59       -0.21      0.86 o 
  -1   6  16       16.24       14.40      1.80 o 
   0   6  16       29.09       28.80      2.83 o 
   1   6  16        5.27        1.93      1.09 o 
  -1   7  16        0.40        0.77      1.03 o 
   0   7  16      161.52      173.84      6.43 o 
   1   7  16       53.44       56.57      3.86 o 
   0   8  16       12.72       13.11      2.31 o 
   1   8  16        0.14        0.26      1.29 o 
   0  -5  17        9.52       14.84      1.47 o 
  -1  -4  17        0.66        1.66      0.87 o 
   0  -4  17        0.02       -0.01      0.87 o 
   1  -4  17       60.35       70.01      3.68 o 
  -1  -3  17       20.27       22.78      1.72 o 
   0  -3  17       35.05       36.41      2.27 o 
   1  -3  17        3.05        3.61      0.98 o 
  -1  -2  17        0.04        0.51      0.99 o 
   0  -2  17       70.92       79.85      3.09 o 
   1  -2  17        0.60        2.38      0.93 o 
  -1  -1  17       18.09       20.19      3.47 o 
   0  -1  17        5.20        6.14      1.17 o 
   1  -1  17       31.80       36.40      2.76 o 
  -1   0  17       37.07       34.97      2.57 o 
   0   0  17       11.91       12.49      1.54 o 
   1   0  17       25.41       26.80      3.86 o 
  -1   1  17        0.39        1.29      1.03 o 
   0   1  17       52.33       58.77      2.73 o 
   1   1  17        7.57        6.53      1.35 o 
  -1   2  17        3.33        2.06      1.29 o 
   0   2  17       49.42       50.84      2.45 o 
   1   2  17        3.46        2.64      0.99 o 
  -1   3  17       17.64       16.97      2.06 o 
   0   3  17        1.23        0.00      1.29 o 
   1   3  17       26.86       32.44      2.16 o 
  -1   4  17       86.98       89.49      4.11 o 
   0   4  17       18.88       12.09      2.06 o 
   1   4  17        0.92        0.49      0.99 o 
   0   5  17       41.85       49.63      3.34 o 
   1   5  17        3.90        3.30      1.17 o 
   0   6  17        6.42        6.69      2.06 o 
   0  -1  18        3.38        3.86      1.27 o 
   0   0  18       21.87       20.24      2.19 o 
   0   1  18       17.10       17.83      1.72 o 
                                                 
